# Supplementary material for: [μ-1,2-Bis(diphenyl­phosphan­yl)-1,2-dimethyl­hydrazine-κ2 P:P′]bis­[chlorido­gold(I)]
Source: Acta Crystallogr Sect E Struct Rep Online. 2010 Dec 8;67(Pt 1):m42. doi: 10.1107/S1600536810050506 (PMC3050310; doi:10.1107/S1600536810050506)
Supplement: Supplementary file 1 [file e-67-00m42-sup1.cif]

##############################################################################
###                                                                        ###
###        Electronic paper (Acta Crystallographica Section E)             ###
###                                                                        ###
##############################################################################
#                                                                            #
# This CIF contains the data in a paper accepted for publication in Acta     #
# Crystallographica Section E. It conforms to the requirements of Notes      #
# for Authors for Section E, and has been peer reviewed under the auspices   #
# of the IUCr Commission on Journals.                                        #
#                                                                            #
# Full details of the Crystallographic Information File format               #
# are given in the paper "The Crystallographic Information File (CIF):       #
# a New Standard Archive File for Crystallography" by S. R. Hall, F. H.      #
# Allen and I. D. Brown [Acta Cryst. (1991), A47, 655-685].                  #
#                                                                            #
# The current version of the core CIF dictionary is obtainable from          #
# ftp://ftp.iucr.org/pub/cif_core.dic. The current version number is 2.4.    #
#                                                                            #
# Software is freely available for graphical display of the structure(s) in  #
# this CIF.  For information consult the CIF home page http://www.iucr.org/  #
# cif/home.html                                                              #
#                                                                            #
# This file may be used for bona fide research purposes within the           #
# scientific community so long as proper attribution is given to the journal # 
# article from which it was obtained.                                        #
#                                                                            #
##############################################################################
                                             
data_I
_audit_creation_method     SHELXL-97
_chemical_name_systematic
;
[\m-1,2-Bis(diphenylphosphanyl)-1,2-dimethylhydrazine-
\k^2^<i>P</i>:<i>P</i>']bis[chloridogold(I)]
;
_chemical_name_common
;
;
_chemical_formula_moiety     'C26 H26 Au2 Cl2 N2 P2'
_chemical_formula_sum     'C26 H26 Au2 Cl2 N2 P2'
_chemical_formula_iupac     '[Au2 Cl2 (C26 H26 N2 P2)]'
_chemical_formula_weight     893.26
_chemical_melting_point     ?
_symmetry_cell_setting     tetragonal
_symmetry_space_group_name_H-M     'P 41 21 2'
_symmetry_space_group_name_Hall     'P 4abw 2nw'
loop_
    _symmetry_equiv_pos_as_xyz
    'x, y, z'
    '-x, -y, z+1/2'
    'x+1/2, -y+1/2, -z+3/4'
    '-x+1/2, y+1/2, -z+1/4'
    '-y, -x, -z+1/2'
    'y, x, -z'
    'y+1/2, -x+1/2, z+3/4'
    '-y+1/2, x+1/2, z+1/4'
_cell_length_a     10.6720(14)
_cell_length_b     10.6720(14)
_cell_length_c     23.439(4)
_cell_angle_alpha     90.00
_cell_angle_beta     90.00
_cell_angle_gamma     90.00
_cell_volume     2669.5(7)
_cell_formula_units_Z     4
_cell_measurement_reflns_used     7602
_cell_measurement_theta_min     5.163
_cell_measurement_theta_max     49.510
_cell_measurement_temperature     173(2)
_exptl_crystal_description     Prismic
_exptl_crystal_colour     Colourless
_exptl_crystal_size_max     0.18
_exptl_crystal_size_mid     0.10
_exptl_crystal_size_min     0.08
_exptl_crystal_density_diffrn     2.223
_exptl_crystal_density_meas     ?
_exptl_crystal_density_method     'not measured'
_exptl_crystal_F_000     1672
_exptl_absorpt_coefficient_mu     11.317
_exptl_absorpt_correction_type     integration
_exptl_absorpt_process_details     '(SADABS; Bruker, 1999)'
_exptl_absorpt_correction_T_min     0.2936
_exptl_absorpt_correction_T_max     0.4566
_exptl_special_details
;
Reaction: bis(diphenylphosphino)-1,2-dimethylhydrazine: 146 mg (0.34 mmol),
(THT)AuCl: 200 mg (0.68 mmol), THF: 2 ml, DCM: 5 ml, Yield: 89% Grey crystals
or white precipitate. Crystals are insoluble in organic and highly polar
solvents. ^1^H NMR: (CDCl~3~, 300 MHz) \dH 7.85 (dd, Arom, J (^1^H-^31^P) =
13.2, J (^1^H-^1^H) = 8.1), 7.52 (t, Arom, J (^1^H-^1^H) = 9.40 Hz), 7.40 (dd,
Arom, J (^1^H-^31^P) = 17.7, J (^1^H-^1^H) = 7.4), 2.76 (d, CH3, ^3^J = 7.8
Hz). ^13^C NMR: Compound too insoluble in NMR solvents. ^31^P NMR: (CDCl~3~,
121 MHz) \dP 87.1. MS: No useful information could be obtained. EA: Calc:
(Au~2~Cl~2~P~2~N~2~C~26~H~26~) C 34.96%, H 2.93%, N 3.14% Found: C 35.29%, H
2.93%, N 3.13%. MP: 228 - 230 \%C.
;
_diffrn_ambient_temperature     173(2)
_diffrn_radiation_type     MoK\a
_diffrn_radiation_wavelength     0.71073
_diffrn_radiation_source     'fine-focus sealed tube'
_diffrn_radiation_monochromator     graphite
_diffrn_measurement_device_type     'Bruker SMART CCD area-detector'
_diffrn_measurement_method     'phi and omega scans'
_diffrn_detector_area_resol_mean     ?
_diffrn_reflns_number     25347
_diffrn_reflns_av_R_equivalents     0.0906
_diffrn_reflns_av_sigmaI/netI     0.0629
_diffrn_reflns_theta_min     2.10
_diffrn_reflns_theta_max     28.29
_diffrn_reflns_theta_full     28.29
_diffrn_measured_fraction_theta_max     0.999
_diffrn_measured_fraction_theta_full     0.999
_diffrn_reflns_limit_h_min     -14
_diffrn_reflns_limit_h_max     14
_diffrn_reflns_limit_k_min     -11
_diffrn_reflns_limit_k_max     14
_diffrn_reflns_limit_l_min     -31
_diffrn_reflns_limit_l_max     31
_diffrn_standards_number     ?
_diffrn_standards_interval_count     ?
_diffrn_standards_interval_time     ?
_diffrn_standards_decay_%     ?
_refine_special_details
;
 Refinement of F^2^ against ALL reflections.  The weighted R-factor wR and
 goodness of fit S are based on F^2^, conventional R-factors R are based
 on F, with F set to zero for negative F^2^. The threshold expression of
 F^2^ > 2sigma(F^2^) is used only for calculating R-factors(gt) etc. and is
 not relevant to the choice of reflections for refinement.  R-factors based
 on F^2^ are statistically about twice as large as those based on F, and R-
 factors based on ALL data will be even larger.
;
_reflns_number_total     3312
_reflns_number_gt     2709
_reflns_threshold_expression     I>2sigma(I)
_refine_ls_structure_factor_coef     Fsqd
_refine_ls_matrix_type     full
_refine_ls_R_factor_all     0.0467
_refine_ls_R_factor_gt     0.0296
_refine_ls_wR_factor_gt     0.0531
_refine_ls_wR_factor_ref     0.0560
_refine_ls_goodness_of_fit_ref     0.976
_refine_ls_restrained_S_all     0.976
_refine_ls_number_reflns     3312
_refine_ls_number_parameters     154
_refine_ls_number_restraints     0
_refine_ls_hydrogen_treatment     constr
_refine_ls_weighting_scheme     calc
_refine_ls_weighting_details
         'calc w=1/[\s^2^(Fo^2^)+(0.0218P)^2^+0.0000P] where P=(Fo^2^+2Fc^2^)/3'
_atom_sites_solution_hydrogens     geom
_atom_sites_solution_primary     direct
_atom_sites_solution_secondary     difmap
_refine_ls_shift/su_max     0.000
_refine_ls_shift/su_mean     0.000
_refine_diff_density_max     1.429
_refine_diff_density_min     -0.782
_refine_ls_extinction_method     none
_refine_ls_extinction_coef     ?
_refine_ls_abs_structure_details     'Flack (1983), 1332 Friedel pairs'
_refine_ls_abs_structure_Flack     0.011(10)
loop_
    _atom_type_symbol
    _atom_type_description
    _atom_type_scat_dispersion_real
    _atom_type_scat_dispersion_imag
    _atom_type_scat_source
    'C' 'C' 0.0033 0.0016
                         'International Tables Vol C Tables 4.2.6.8 and 6.1.1.4'
    'H' 'H' 0.0000 0.0000
                         'International Tables Vol C Tables 4.2.6.8 and 6.1.1.4'
    'N' 'N' 0.0061 0.0033
                         'International Tables Vol C Tables 4.2.6.8 and 6.1.1.4'
    'P' 'P' 0.1023 0.0942
                         'International Tables Vol C Tables 4.2.6.8 and 6.1.1.4'
    'Cl' 'Cl' 0.1484 0.1585
                         'International Tables Vol C Tables 4.2.6.8 and 6.1.1.4'
    'Au' 'Au' -2.0133 8.8022
                         'International Tables Vol C Tables 4.2.6.8 and 6.1.1.4'
_computing_data_collection     'SMART-NT (Bruker, 1998)'
_computing_cell_refinement     'SAINT-Plus (Bruker, 1999)'
_computing_data_reduction     'SAINT-Plus (Bruker, 1999)'
_computing_structure_solution     'SHELXS97 (Sheldrick, 2008)'
_computing_structure_refinement     'SHELXL97 (Sheldrick, 2008)'
_computing_molecular_graphics
;
ORTEP-3 (Farrugia, 1997) and <i>Mercury</i> (Macrae <i>et al.</i>,
2008)
;
_computing_publication_material     'WinGX (Farrugia, 1999)'
loop_
    _atom_site_type_symbol
    _atom_site_label
    _atom_site_fract_x
    _atom_site_fract_y
    _atom_site_fract_z
    _atom_site_U_iso_or_equiv
    _atom_site_adp_type
    _atom_site_calc_flag
    _atom_site_refinement_flags
    _atom_site_occupancy
    _atom_site_disorder_assembly
    _atom_site_disorder_group
    C C1 0.0733(7) 0.2483(7) -0.0265(3) 0.0412(18) Uani d . 1 . .
    H H1A 0.0168 0.3183 -0.0269 0.062 Uiso calc R 1 . .
    H H1B 0.0377 0.1816 -0.0043 0.062 Uiso calc R 1 . .
    H H1C 0.0871 0.2199 -0.0649 0.062 Uiso calc R 1 . .
    C C11 0.1070(6) 0.3372(6) 0.1127(2) 0.0242(14) Uani d . 1 . .
    C C12 -0.0234(7) 0.3312(6) 0.1112(2) 0.0272(16) Uani d . 1 . .
    H H12 -0.0658 0.3546 0.0782 0.033 Uiso calc R 1 . .
    C C13 -0.0888(7) 0.2919(6) 0.1571(3) 0.0367(17) Uani d . 1 . .
    H H13 -0.1758 0.2884 0.1555 0.044 Uiso calc R 1 . .
    C C14 -0.0262(7) 0.2563(6) 0.2072(3) 0.0378(19) Uani d . 1 . .
    H H14 -0.0719 0.2331 0.2393 0.045 Uiso calc R 1 . .
    C C15 0.1029(8) 0.2556(6) 0.2089(2) 0.0325(17) Uani d . 1 . .
    H H15 0.1450 0.2271 0.2411 0.039 Uiso calc R 1 . .
    C C16 0.1693(6) 0.2981(6) 0.1618(3) 0.0277(16) Uani d . 1 . .
    H H16 0.2564 0.3006 0.1630 0.033 Uiso calc R 1 . .
    C C21 0.1195(6) 0.5279(6) 0.0255(3) 0.0248(15) Uani d . 1 . .
    C C22 0.0479(6) 0.6049(6) 0.0614(2) 0.0315(16) Uani d . 1 . .
    H H22 0.0321 0.5804 0.0988 0.038 Uiso calc R 1 . .
    C C23 0.0009(7) 0.7174(7) 0.0411(3) 0.0358(18) Uani d . 1 . .
    H H23 -0.0455 0.7687 0.0652 0.043 Uiso calc R 1 . .
    C C24 0.0220(7) 0.7542(7) -0.0142(3) 0.0387(19) Uani d . 1 . .
    H H24 -0.0114 0.8291 -0.0276 0.046 Uiso calc R 1 . .
    C C25 0.0927(7) 0.6797(6) -0.0496(3) 0.0356(17) Uani d . 1 . .
    H H25 0.1082 0.7052 -0.0868 0.043 Uiso calc R 1 . .
    C C26 0.1405(6) 0.5680(7) -0.0303(3) 0.0311(16) Uani d . 1 . .
    H H26 0.1877 0.5184 -0.0549 0.037 Uiso calc R 1 . .
    N N 0.1921(5) 0.2864(5) -0.0014(2) 0.0235(12) Uani d . 1 . .
    P P 0.19968(15) 0.39132(16) 0.05313(6) 0.0224(4) Uani d . 1 . .
    Cl Cl 0.60720(16) 0.45361(16) 0.09865(6) 0.0346(4) Uani d . 1 . .
    Au Au 0.40052(2) 0.42768(2) 0.073875(9) 0.02472(7) Uani d . 1 . .
loop_
    _atom_site_aniso_label
    _atom_site_aniso_U_11
    _atom_site_aniso_U_22
    _atom_site_aniso_U_33
    _atom_site_aniso_U_12
    _atom_site_aniso_U_13
    _atom_site_aniso_U_23
    C1 0.033(5) 0.046(5) 0.044(4) 0.007(4) -0.011(4) -0.019(4)
    C11 0.024(4) 0.023(3) 0.025(3) 0.005(3) 0.001(3) 0.004(3)
    C12 0.033(4) 0.026(4) 0.023(4) 0.001(3) -0.002(3) 0.004(3)
    C13 0.028(4) 0.028(4) 0.054(4) -0.002(4) 0.004(4) 0.003(3)
    C14 0.043(5) 0.026(4) 0.045(4) -0.010(4) 0.016(4) 0.003(3)
    C15 0.057(5) 0.019(3) 0.021(3) 0.009(4) -0.003(3) 0.003(3)
    C16 0.027(4) 0.022(4) 0.035(4) 0.002(3) 0.002(3) -0.008(3)
    C21 0.015(3) 0.028(4) 0.031(3) -0.005(3) -0.008(3) 0.003(3)
    C22 0.036(4) 0.034(4) 0.025(3) 0.003(4) -0.007(3) -0.003(3)
    C23 0.027(4) 0.032(4) 0.048(5) 0.006(3) -0.001(3) -0.015(4)
    C24 0.039(5) 0.022(4) 0.055(5) 0.006(4) -0.009(4) 0.009(4)
    C25 0.034(4) 0.037(4) 0.036(4) 0.004(4) -0.001(3) 0.014(3)
    C26 0.021(3) 0.040(4) 0.032(4) 0.006(3) 0.002(3) -0.007(4)
    N 0.019(3) 0.024(3) 0.027(3) 0.007(2) -0.002(2) -0.006(2)
    P 0.0200(8) 0.0247(10) 0.0226(7) 0.0048(8) -0.0003(6) -0.0011(7)
    Cl 0.0263(9) 0.0423(10) 0.0353(8) -0.0062(8) -0.0089(7) 0.0025(7)
    Au 0.02271(14) 0.02537(15) 0.02609(10) 0.00065(11) -0.00336(11) -0.00038(11)
_geom_special_details
;
 All esds (except the esd in the dihedral angle between two l.s. planes)
 are estimated using the full covariance matrix.  The cell esds are taken
 into account individually in the estimation of esds in distances, angles
 and torsion angles; correlations between esds in cell parameters are only
 used when they are defined by crystal symmetry.  An approximate (isotropic)
 treatment of cell esds is used for estimating esds involving l.s. planes.
;
loop_
    _geom_bond_atom_site_label_1
    _geom_bond_atom_site_label_2
    _geom_bond_site_symmetry_2
    _geom_bond_distance
    _geom_bond_publ_flag
    C1 N . 1.455(8) ?
    C1 H1A . 0.9600 ?
    C1 H1B . 0.9600 ?
    C1 H1C . 0.9600 ?
    C11 C16 . 1.393(8) ?
    C11 C12 . 1.394(9) ?
    C11 P . 1.805(6) ?
    C12 C13 . 1.349(9) ?
    C12 H12 . 0.9300 ?
    C13 C14 . 1.404(9) ?
    C13 H13 . 0.9300 ?
    C14 C15 . 1.379(10) ?
    C14 H14 . 0.9300 ?
    C15 C16 . 1.388(8) ?
    C15 H15 . 0.9300 ?
    C16 H16 . 0.9300 ?
    C21 C26 . 1.394(8) ?
    C21 C22 . 1.402(9) ?
    C21 P . 1.811(6) ?
    C22 C23 . 1.386(9) ?
    C22 H22 . 0.9300 ?
    C23 C24 . 1.372(9) ?
    C23 H23 . 0.9300 ?
    C24 C25 . 1.374(9) ?
    C24 H24 . 0.9300 ?
    C25 C26 . 1.373(9) ?
    C25 H25 . 0.9300 ?
    C26 H26 . 0.9300 ?
    N N 6 1.425(10) ?
    N P . 1.702(5) ?
    P Au . 2.2318(16) ?
    Cl Au . 2.2976(17) ?
loop_
    _geom_angle_atom_site_label_1
    _geom_angle_atom_site_label_2
    _geom_angle_atom_site_label_3
    _geom_angle_site_symmetry_1
    _geom_angle_site_symmetry_3
    _geom_angle
    _geom_angle_publ_flag
    N C1 H1A . . 109.5 ?
    N C1 H1B . . 109.5 ?
    H1A C1 H1B . . 109.5 ?
    N C1 H1C . . 109.5 ?
    H1A C1 H1C . . 109.5 ?
    H1B C1 H1C . . 109.5 ?
    C16 C11 C12 . . 118.9(6) ?
    C16 C11 P . . 118.2(5) ?
    C12 C11 P . . 122.9(5) ?
    C13 C12 C11 . . 120.8(6) ?
    C13 C12 H12 . . 119.6 ?
    C11 C12 H12 . . 119.6 ?
    C12 C13 C14 . . 120.3(7) ?
    C12 C13 H13 . . 119.8 ?
    C14 C13 H13 . . 119.8 ?
    C15 C14 C13 . . 120.0(6) ?
    C15 C14 H14 . . 120.0 ?
    C13 C14 H14 . . 120.0 ?
    C14 C15 C16 . . 119.1(6) ?
    C14 C15 H15 . . 120.4 ?
    C16 C15 H15 . . 120.4 ?
    C15 C16 C11 . . 120.8(6) ?
    C15 C16 H16 . . 119.6 ?
    C11 C16 H16 . . 119.6 ?
    C26 C21 C22 . . 118.1(6) ?
    C26 C21 P . . 120.4(5) ?
    C22 C21 P . . 120.9(5) ?
    C23 C22 C21 . . 119.9(6) ?
    C23 C22 H22 . . 120.1 ?
    C21 C22 H22 . . 120.1 ?
    C24 C23 C22 . . 120.8(6) ?
    C24 C23 H23 . . 119.6 ?
    C22 C23 H23 . . 119.6 ?
    C23 C24 C25 . . 119.6(6) ?
    C23 C24 H24 . . 120.2 ?
    C25 C24 H24 . . 120.2 ?
    C26 C25 C24 . . 120.5(6) ?
    C26 C25 H25 . . 119.7 ?
    C24 C25 H25 . . 119.7 ?
    C25 C26 C21 . . 121.0(6) ?
    C25 C26 H26 . . 119.5 ?
    C21 C26 H26 . . 119.5 ?
    N N C1 6 . 115.9(4) ?
    N N P 6 . 113.3(5) ?
    C1 N P . . 121.9(4) ?
    N P C11 . . 110.1(3) ?
    N P C21 . . 103.8(3) ?
    C11 P C21 . . 106.0(3) ?
    N P Au . . 108.89(18) ?
    C11 P Au . . 114.4(2) ?
    C21 P Au . . 113.1(2) ?
    P Au Cl . . 176.34(6) ?
loop_
    _geom_torsion_atom_site_label_1
    _geom_torsion_atom_site_label_2
    _geom_torsion_atom_site_label_3
    _geom_torsion_atom_site_label_4
    _geom_torsion_site_symmetry_1
    _geom_torsion_site_symmetry_2
    _geom_torsion_site_symmetry_3
    _geom_torsion_site_symmetry_4
    _geom_torsion
    _geom_torsion_publ_flag
    C16 C11 C12 C13 . . . . 2.0(10) ?
    P C11 C12 C13 . . . . -179.0(5) ?
    C11 C12 C13 C14 . . . . 0.0(10) ?
    C12 C13 C14 C15 . . . . -3.1(10) ?
    C13 C14 C15 C16 . . . . 4.1(10) ?
    C14 C15 C16 C11 . . . . -2.1(9) ?
    C12 C11 C16 C15 . . . . -0.9(9) ?
    P C11 C16 C15 . . . . 180.0(5) ?
    C26 C21 C22 C23 . . . . -0.2(10) ?
    P C21 C22 C23 . . . . 171.6(5) ?
    C21 C22 C23 C24 . . . . 0.9(10) ?
    C22 C23 C24 C25 . . . . -1.3(11) ?
    C23 C24 C25 C26 . . . . 1.1(11) ?
    C24 C25 C26 C21 . . . . -0.5(10) ?
    C22 C21 C26 C25 . . . . 0.0(9) ?
    P C21 C26 C25 . . . . -171.8(5) ?
    N N P C11 6 . . . -89.2(4) ?
    C1 N P C11 . . . . 56.8(6) ?
    N N P C21 6 . . . 157.7(3) ?
    C1 N P C21 . . . . -56.3(6) ?
    N N P Au 6 . . . 37.0(4) ?
    C1 N P Au . . . . -177.0(5) ?
    C16 C11 P N . . . . 110.1(5) ?
    C12 C11 P N . . . . -69.0(6) ?
    C16 C11 P C21 . . . . -138.3(5) ?
    C12 C11 P C21 . . . . 42.7(6) ?
    C16 C11 P Au . . . . -13.0(6) ?
    C12 C11 P Au . . . . 168.0(5) ?
    C26 C21 P N . . . . -42.6(6) ?
    C22 C21 P N . . . . 145.7(5) ?
    C26 C21 P C11 . . . . -158.7(5) ?
    C22 C21 P C11 . . . . 29.7(6) ?
    C26 C21 P Au . . . . 75.2(5) ?
    C22 C21 P Au . . . . -96.5(5) ?
data_global
_journal_date_recd_electronic     2010-11-16
_journal_date_accepted     2010-12-02
_journal_name_full     'Acta Crystallographica, Section E'
_journal_year     2011
_journal_volume     67
_journal_issue      1
_journal_page_first     m42
_journal_page_last     m42
_journal_paper_category     QM
_journal_coeditor_code     BR2152
_publ_contact_author_name     'Frederik Kriel'
_publ_contact_author_address
;
Project AuTEK
Mintek
Private Bag X3015
Randburg 2125
South Africa
;
_publ_contact_author_email     'erikk@mintek.co.za'
_publ_contact_author_fax     '+27 11 709 4490'
_publ_contact_author_phone     '+27 11 709 4158'
_publ_section_title
;\
[\m-1,2-Bis(diphenylphosphanyl)-1,2-dimethylhydrazine-\k^2^<i>P</i>:<i>P</i>']\
bis[chloridogold(I)]
;
loop_
    _publ_author_name
    _publ_author_footnote
    _publ_author_address
    'Kriel, Frederik H.' .
;
Project AuTEK
Mintek
Private Bag X3015
Randburg 2125
South Africa
;
    'Fernandes, Manuel A.' .
;
Molecular Science Institute,
School of Chemistry,
University of the Witwatersrand,
PO Wits,
2050 Johannesburg,
South Africa
;
    'Coates, Judy' .
;
Project AuTEK
Mintek
Private Bag X3015
Randburg 2125
South Africa
;
