# Supplementary material for: [μ-1,2-Bis(diphenyl­phosphan­yl)-1,2-dimethyl­hydrazine-κ2 P:P′]bis­[chlorido­gold(I)]
Source: Acta Crystallogr Sect E Struct Rep Online. 2010 Dec 8;67(Pt 1):m42. doi: 10.1107/S1600536810050506 (PMC3050310; doi:10.1107/S1600536810050506)
Supplement: Supplementary file 2 [file e-67-00m42-Isup2.hkl]

#
# h,k,l, Fc-squared, Fo-squared, sigma(Fo-squared) and status flag
#
data_I
_shelx_title ' 5mml18_a in P4(3)2(1)2'
_shelx_refln_list_code          4
_shelx_F_calc_maximum      545.03
_exptl_crystal_F_000      1672.00
_reflns_d_resolution_high  0.7498
 
loop_
 _symmetry_equiv_pos_as_xyz
 'x, y, z'
 '-x, -y, z+1/2'
 'x+1/2, -y+1/2, -z+3/4'
 '-x+1/2, y+1/2, -z+1/4'
 '-y, -x, -z+1/2'
 'y, x, -z'
 'y+1/2, -x+1/2, z+3/4'
 '-y+1/2, x+1/2, z+1/4'
 
_cell_length_a    10.6720
_cell_length_b    10.6720
_cell_length_c    23.4391
_cell_angle_alpha  90.000
_cell_angle_beta   90.000
_cell_angle_gamma  90.000
 
_shelx_F_squared_multiplier     1.000
 
loop_
 _refln_index_h
 _refln_index_k
 _refln_index_l
 _refln_F_squared_calc
 _refln_F_squared_meas
 _refln_F_squared_sigma
 _refln_observed_status
   1   1   0   104579.29   109968.34   6515.06 o
   0   2   0    59492.25    59156.16   2610.51 o
   1   2   0    48651.45    49885.85   1113.70 o
   2   2   0      891.93     1340.26    109.80 o
   1   3   0     9707.29    10534.65    234.88 o
   2   3   0   114089.91   118096.29   2726.07 o
   3   3   0     5978.91     6552.63    200.85 o
   0   4   0    66501.68    69130.33    851.15 o
   1   4   0    52171.26    52442.35    815.60 o
   2   4   0    18806.46    19455.54    344.37 o
   3   4   0   101406.82   100192.16   2236.07 o
   4   4   0     1705.00     1538.02    161.08 o
   1   5   0   153940.47   158342.52   1881.53 o
   2   5   0    14556.50    14845.71    248.31 o
   3   5   0       77.28      -16.56    100.24 o
   4   5   0    10639.77    10727.66    282.42 o
   5   5   0    75093.34    73397.67   1845.64 o
   0   6   0   162671.41   161935.44   2067.71 o
   1   6   0     1855.43     2050.55    142.16 o
   2   6   0    31501.18    31415.85    343.28 o
   3   6   0     6356.08     6611.74    193.64 o
   4   6   0    21175.59    20692.43    315.70 o
   5   6   0     2209.71     2115.34    185.76 o
   6   6   0    44807.19    46116.77   1570.01 o
   1   7   0    33708.25    33666.77    407.52 o
   2   7   0    11064.88    11555.98    280.64 o
   3   7   0      257.95      203.65    152.40 o
   4   7   0    24438.36    24857.11    762.09 o
   5   7   0    32056.34    31506.34    771.28 o
   6   7   0       64.47      102.18    285.82 o
   7   7   0     7358.62     7675.91   1016.22 o
   0   8   0     8300.48     7860.65    433.71 o
   1   8   0    14028.32    14406.22    354.34 o
   2   8   0       15.75        7.12    182.44 o
   3   8   0    33021.41    33037.02    449.73 o
   4   8   0    19191.18    19484.48    695.32 o
   5   8   0     4834.80     4968.96    336.48 o
   6   8   0     5576.85     5718.10    415.60 o
   7   8   0     1644.71     1711.13    402.32 o
   8   8   0     7117.14     7057.61    746.34 o
   1   9   0      709.99      748.44    232.21 o
   2   9   0    45135.51    45882.89    665.93 o
   3   9   0     7170.48     7213.52    398.58 o
   4   9   0    26675.21    26298.75    621.19 o
   5   9   0      190.52       47.16    358.97 o
   6   9   0     2721.98     2806.92    484.52 o
   7   9   0     2960.04     3373.00    524.69 o
   8   9   0    15666.94    15465.93    820.89 o
   9   9   0     8423.84    10359.28   1193.81 o
   0  10   0    24533.48    23557.22    694.32 o
   1  10   0     2314.51     2590.84    324.79 o
   2  10   0     1834.14     2159.96    331.26 o
   3  10   0    18901.75    19329.88    609.27 o
   4  10   0       18.64      -93.65    417.53 o
   5  10   0        4.18      -61.17    398.33 o
   6  10   0     4594.27     4416.66    559.90 o
   7  10   0     8123.96     9296.11    655.14 o
   8  10   0     9895.61    10462.39    731.80 o
   9  10   0     2439.10     2605.77    752.10 o
  10  10   0      426.91      796.46   1086.52 o
   1  11   0     9997.73     9784.88    478.56 o
   2  11   0     1583.88     1498.16    368.37 o
   3  11   0     1414.22     1337.65    411.47 o
   4  11   0      243.93     -173.94    457.67 o
   5  11   0     6130.61     6204.97    596.63 o
   6  11   0      381.70      429.03    590.74 o
   7  11   0     3947.90     4979.63    651.96 o
   8  11   0      390.56      241.33    609.23 o
   9  11   0     1146.23      530.92    783.52 o
   0  12   0     5676.02     5223.98    997.02 o
   1  12   0        6.48     -420.82    420.82 o
   2  12   0     1192.74      935.27    483.14 o
   3  12   0      146.80     -195.75    509.57 o
   4  12   0      854.92      943.24    553.04 o
   5  12   0     2454.20     2818.37    701.14 o
   6  12   0     3318.86     2978.03    740.82 o
   7  12   0     2314.29     1568.75    732.92 o
   1  13   0     1537.93     1683.74    543.40 o
   2  13   0      921.56      474.64    630.07 o
   3  13   0     1657.58     1882.49    665.53 o
   4  13   0     2825.21     2458.58    646.70 o
   5  13   0     1841.93     1790.60    749.02 o
   0  14   0      497.89       43.80    781.78 o
   1  14   0     1444.43     1198.76    714.54 o
   2  14   0      464.40     1180.05    715.06 o
   0   1   1    72404.32    72503.47   2752.98 o
   1   1   1    39288.27    39951.84   1155.32 o
  -1   2   1    42710.64    44709.09    898.40 o
   0   2   1    91887.16    96961.92   3404.07 o
   1   2   1    34620.25    35647.47    519.16 o
   2   2   1    12946.13    13075.92    402.45 o
  -2   3   1    23892.12    25045.40    598.40 o
  -1   3   1   129140.07   135608.11   2555.03 o
   0   3   1   100455.28   101529.91   4685.93 o
   1   3   1   123132.25   131785.14   2318.96 o
   2   3   1    23883.67    24491.30    454.68 o
   3   3   1    11584.18    11675.66    257.89 o
  -3   4   1    11159.43    11792.99    259.64 o
  -2   4   1    45997.89    49181.19    898.63 o
  -1   4   1    47674.64    48800.58    756.62 o
   0   4   1    62158.38    62851.25   2533.58 o
   1   4   1    46014.05    46647.85    757.87 o
   2   4   1    45732.17    48976.41    798.19 o
   3   4   1     8296.59     8537.52    212.90 o
   4   4   1    73736.96    70817.97   1148.83 o
  -4   5   1    21236.87    21207.89    501.38 o
  -3   5   1    87283.51    86236.62   1600.87 o
  -2   5   1    43265.96    44542.61    869.85 o
  -1   5   1    47728.03    49477.96    779.22 o
   0   5   1      565.91      514.86     94.35 o
   1   5   1    47105.52    49130.25    698.80 o
   2   5   1    43648.56    44304.95    705.80 o
   3   5   1    88450.87    86376.20   2003.53 o
   4   5   1    20070.60    19671.57    404.80 o
   5   5   1    44071.57    42278.78    795.24 o
  -5   6   1     7889.14     7759.97    287.45 o
  -4   6   1    38270.52    36905.48    796.53 o
  -3   6   1    35967.68    35848.85    656.87 o
  -2   6   1    31723.39    32187.53    487.55 o
  -1   6   1    20571.92    20690.22    330.84 o
   0   6   1     2328.55     2266.81    138.28 o
   1   6   1    23577.64    23963.90    426.53 o
   2   6   1    27834.50    28282.79    340.20 o
   3   6   1    37283.24    36658.75    553.10 o
   4   6   1    40212.08    39260.44   1057.31 o
   5   6   1     7765.20     8164.00    300.00 o
   6   6   1     1511.47     1724.54    283.51 o
  -6   7   1    14329.20    14170.20    510.53 o
  -5   7   1      745.85      546.33    250.44 o
  -4   7   1    13429.26    13840.73    351.79 o
  -3   7   1     9571.39     9945.86    258.71 o
  -2   7   1    23862.56    23774.55    415.22 o
  -1   7   1     2375.98     2715.11    192.78 o
   0   7   1    18948.83    18822.00    366.40 o
   1   7   1     2153.24     2404.96    182.05 o
   2   7   1    26619.39    26849.22    495.82 o
   3   7   1    11869.37    12620.59    286.80 o
   4   7   1    13750.36    13550.96    400.75 o
   5   7   1      923.09      839.20    259.55 o
   6   7   1    15067.26    15077.09    515.52 o
   7   7   1      696.75      823.07    314.36 o
  -7   8   1    19429.45    18950.66    826.52 o
  -6   8   1     6338.37     6831.83    433.42 o
  -5   8   1    10257.08    10575.27    406.83 o
  -4   8   1     3600.07     3741.69    327.42 o
  -3   8   1     9910.56    10651.10    330.83 o
  -2   8   1      739.33      775.41    198.32 o
  -1   8   1    19311.15    19302.26    456.05 o
   0   8   1    13114.42    13078.99    358.88 o
   1   8   1    20732.15    20622.89    381.24 o
   2   8   1      379.87      526.95    181.66 o
   3   8   1     8729.07     9348.02    334.57 o
   4   8   1     3085.51     3052.30    339.09 o
   5   8   1     9857.59    10255.54    440.97 o
   6   8   1     7063.32     7370.80    448.71 o
   7   8   1    20013.57    19834.69    732.03 o
   8   8   1     1501.55     2334.44    463.60 o
  -8   9   1     1947.88     2126.25    545.01 o
  -7   9   1     4080.57     4597.47    551.46 o
  -6   9   1     8054.48     8887.59    603.89 o
  -5   9   1    21301.55    22072.08    841.65 o
  -4   9   1     2656.13     2466.99    330.76 o
  -3   9   1     5728.75     5590.93    314.49 o
  -2   9   1     3755.64     4123.39    292.10 o
  -1   9   1    14143.34    14004.50    407.30 o
   0   9   1    20159.70    19933.42    570.50 o
   1   9   1    15263.20    14955.34    406.58 o
   2   9   1     3890.50     3852.59    328.17 o
   3   9   1     5911.85     6753.39    342.59 o
   4   9   1     3520.57     4181.84    358.59 o
   5   9   1    19202.34    18636.03    790.59 o
   6   9   1     6589.71     7771.32    573.93 o
   7   9   1     3127.17     3008.72    531.09 o
   8   9   1     2174.84     2248.61    543.01 o
   9   9   1     3819.32     4305.55    801.63 o
  -9  10   1      397.93      105.81    678.17 o
  -8  10   1     1703.98     1094.75    556.41 o
  -7  10   1      633.44      189.50    511.47 o
  -6  10   1     6912.72     6594.80    644.87 o
  -5  10   1     1706.02     1498.26    426.92 o
  -4  10   1    23562.24    25329.91   1267.76 o
  -3  10   1      744.23      769.95    311.03 o
  -2  10   1    17433.93    17269.15    545.30 o
  -1  10   1     3537.37     3516.85    330.85 o
   0  10   1    12383.21    11782.57    423.93 o
   1  10   1     2970.15     2762.13    333.16 o
   2  10   1    16966.75    17224.92    543.27 o
   3  10   1      866.42      725.23    337.26 o
   4  10   1    21402.67    22096.63    797.79 o
   5  10   1     1686.72     1903.53    426.03 o
   6  10   1     7389.93     7791.99    613.25 o
   7  10   1      622.71      771.50    516.47 o
   8  10   1     2104.10     2515.05    580.90 o
   9  10   1      587.08      -64.33    635.52 o
  10  10   1     6112.47     6888.94    874.79 o
  -9  11   1     3855.66     2706.48    806.87 o
  -8  11   1     1533.48     2223.94    639.59 o
  -7  11   1      393.43     -553.64    553.64 o
  -6  11   1      487.04      298.07    583.75 o
  -5  11   1     7484.00     7373.37    625.47 o
  -4  11   1     1347.91     1682.53    509.61 o
  -3  11   1    10190.21    11098.27    582.46 o
  -2  11   1     2833.55     2941.79    397.33 o
  -1  11   1     3779.46     3917.41    453.47 o
   0  11   1     1554.29     1812.53    413.74 o
   1  11   1     3782.53     3886.00    379.61 o
   2  11   1     3241.22     3676.54    407.26 o
   3  11   1    11210.61    12302.59    645.32 o
   4  11   1     1609.45     2363.25    564.08 o
   5  11   1     6367.63     6720.09    607.08 o
   6  11   1      684.07      508.06    597.60 o
   7  11   1      301.34      287.74    566.08 o
   8  11   1     1778.73     2031.06    629.52 o
   9  11   1     3554.40     2984.66   1132.49 o
  -7  12   1     6098.91     5728.73    804.87 o
  -6  12   1      948.53      617.57    660.19 o
  -5  12   1     1452.28     1583.18    649.46 o
  -4  12   1     2912.15     3324.03    594.96 o
  -3  12   1     6716.56     6658.19    539.78 o
  -2  12   1     1527.55      735.33    482.39 o
  -1  12   1     2655.05     3104.14    478.07 o
   0  12   1     1798.78     2000.22    463.05 o
   1  12   1     3052.50     3121.64    474.67 o
   2  12   1     1225.92     1114.05    472.19 o
   3  12   1     6979.59     6827.87    679.65 o
   4  12   1     3423.67     3545.49    600.94 o
   5  12   1     1339.23      -83.99    636.12 o
   6  12   1      855.89      482.23    684.63 o
   7  12   1     7101.72     7480.04   1092.06 o
  -5  13   1      929.03      644.01    702.40 o
  -4  13   1      610.11      736.03    613.86 o
  -3  13   1       77.88     -616.57    616.57 o
  -2  13   1     5759.72     5936.88    745.97 o
  -1  13   1      235.37       71.41    527.11 o
   0  13   1     2233.01     2164.55    533.32 o
   1  13   1      195.85     -240.37    513.34 o
   2  13   1     7065.41     5919.75    740.74 o
   3  13   1      102.58     -367.69    574.31 o
   4  13   1      585.02      857.62    602.88 o
   5  13   1      996.83      829.22    737.35 o
  -2  14   1     1084.59      403.31    691.36 o
  -1  14   1     3396.62     2444.10    632.58 o
   0  14   1      489.65     -301.27    539.83 o
   1  14   1     2904.52     2466.74    743.23 o
   2  14   1      960.74      628.27    698.27 o
   0   1   2   110214.91   109216.56   2022.61 o
   1   1   2    17126.35    17843.11    850.49 o
  -1   2   2    28296.28    30359.80    800.53 o
   0   2   2     1008.72      891.50     59.57 o
   1   2   2    24200.96    25548.00    476.68 o
   2   2   2    59444.53    61465.77   1513.29 o
  -2   3   2     1267.07     1724.85     92.83 o
  -1   3   2    50743.56    52851.24    938.79 o
   0   3   2      142.50      254.16     72.93 o
   1   3   2    42186.90    43789.14    596.56 o
   2   3   2     1940.32     2470.63    109.62 o
   3   3   2    35142.88    35102.99    633.66 o
  -3   4   2     4548.61     4804.84    162.40 o
  -2   4   2    73181.62    76450.77   1517.02 o
  -1   4   2    25212.01    26708.88    512.18 o
   0   4   2    18414.30    19427.85    274.72 o
   1   4   2    20443.71    21342.99    248.13 o
   2   4   2    70890.54    74415.22   1238.24 o
   3   4   2     2851.27     3047.90    140.52 o
   4   4   2    18751.84    19207.45    397.55 o
  -4   5   2     9093.01     9541.72    242.94 o
  -3   5   2    10895.94    11141.34    239.86 o
  -2   5   2    20160.01    20520.06    283.94 o
  -1   5   2    15739.62    16003.66    557.23 o
   0   5   2    84208.19    84755.38   1522.18 o
   1   5   2    14268.51    14305.99    416.92 o
   2   5   2    22124.63    22639.80    354.74 o
   3   5   2    10551.60    10703.43    232.74 o
   4   5   2    10335.08    10494.38    258.42 o
   5   5   2     1745.12     1813.94    172.06 o
  -5   6   2    27591.25    26352.58    847.83 o
  -4   6   2     9638.23     9674.42    275.91 o
  -3   6   2    14655.30    14684.66    396.93 o
  -2   6   2     5082.28     5756.42    193.13 o
  -1   6   2    33971.52    34129.57    833.32 o
   0   6   2      197.51      264.00    116.70 o
   1   6   2    29728.43    30556.75    462.08 o
   2   6   2     4947.00     5482.41    171.97 o
   3   6   2    13749.88    13389.68    240.57 o
   4   6   2     8876.27     8526.22    279.04 o
   5   6   2    29500.02    28855.39    799.81 o
   6   6   2     1412.62     1407.26    285.35 o
  -6   7   2     9048.42    10023.97    490.21 o
  -5   7   2    16562.92    15866.28    465.85 o
  -4   7   2     7451.13     7915.79    283.04 o
  -3   7   2    10840.07    11381.88    386.83 o
  -2   7   2     9175.06     9739.20    269.83 o
  -1   7   2    10848.61    10344.60    294.86 o
   0   7   2    19449.99    19538.90    501.98 o
   1   7   2    10834.63    10607.40    271.21 o
   2   7   2     8013.94     8495.50    249.42 o
   3   7   2    11532.26    11193.60    271.00 o
   4   7   2     8869.36     9022.15    338.01 o
   5   7   2    18923.46    19406.64    579.37 o
   6   7   2     8324.85     9049.50    425.05 o
   7   7   2       52.71      -45.10    299.33 o
  -7   8   2      986.98     1578.12    409.09 o
  -6   8   2     9181.60     9332.27    460.72 o
  -5   8   2    10396.99    10759.75    418.02 o
  -4   8   2    19263.17    18728.64    535.35 o
  -3   8   2     3540.76     3866.36    232.94 o
  -2   8   2    13189.12    13197.94    350.48 o
  -1   8   2     2926.74     3229.07    223.92 o
   0   8   2    26337.22    26021.66    431.26 o
   1   8   2     1998.09     2008.36    197.86 o
   2   8   2    11122.06    11462.09    317.36 o
   3   8   2     4730.18     4976.49    273.47 o
   4   8   2    18527.46    18963.14    553.63 o
   5   8   2    10533.92    10965.22    495.44 o
   6   8   2     9998.40     9878.95    522.52 o
   7   8   2     1127.45     1337.17    403.40 o
   8   8   2     1704.96     1959.46    451.61 o
  -8   9   2     5342.71     6652.72    662.66 o
  -7   9   2    14179.92    14724.43    729.84 o
  -6   9   2     3130.61     3266.78    496.82 o
  -5   9   2    12843.97    12679.08    544.06 o
  -4   9   2     1357.47     1028.81    317.25 o
  -3   9   2    14769.08    15383.04    442.86 o
  -2   9   2      528.47       66.96    226.17 o
  -1   9   2    35726.60    35525.96    773.36 o
   0   9   2      622.19      542.65    227.83 o
   1   9   2    37124.66    36508.33    552.14 o
   2   9   2      613.23      679.36    253.53 o
   3   9   2    15100.41    15169.83    468.01 o
   4   9   2     1708.51     1778.21    348.76 o
   5   9   2    12361.40    12312.10    584.19 o
   6   9   2     3338.44     3114.15    498.15 o
   7   9   2    14852.97    14624.24    781.15 o
   8   9   2     5166.12     5174.66    583.12 o
   9   9   2     2912.12     2748.54    649.30 o
  -9  10   2     2174.25     2652.17    735.81 o
  -8  10   2     3866.00     4075.00    642.27 o
  -7  10   2     8112.32     8296.18    656.23 o
  -6  10   2    10990.38    12228.87    838.62 o
  -5  10   2     1510.04      935.64    409.16 o
  -4  10   2     3071.24     3156.42    491.13 o
  -3  10   2     8463.43     8418.88    418.74 o
  -2  10   2    14315.67    14367.19    512.80 o
  -1  10   2     7698.18     7460.57    362.26 o
   0  10   2    23306.54    22167.90    576.95 o
   1  10   2     7501.84     7473.55    392.94 o
   2  10   2    13517.21    13232.32    499.60 o
   3  10   2     8587.33     9271.43    480.75 o
   4  10   2     3797.11     3676.67    572.46 o
   5  10   2     1701.00     1863.68    438.02 o
   6  10   2    10073.16    10862.22    789.76 o
   7  10   2     8809.81     9802.69    675.52 o
   8  10   2     4492.15     5155.41    618.29 o
   9  10   2     2314.30     3382.86    702.55 o
  10  10   2      147.60      621.38    742.04 o
  -8  11   2     7084.25     8293.40    810.07 o
  -7  11   2     3610.28     3752.64    619.15 o
  -6  11   2     3718.83     3038.40    633.19 o
  -5  11   2      813.59     1453.61    575.58 o
  -4  11   2     4848.50     4988.40    727.99 o
  -3  11   2     1199.52     1146.64    404.42 o
  -2  11   2    15734.38    16276.23    550.66 o
  -1  11   2     3899.25     4210.26    447.54 o
   0  11   2     5388.45     5562.90    479.79 o
   1  11   2     3075.37     3218.34    374.81 o
   2  11   2    14556.25    14403.96    651.28 o
   3  11   2     1097.54      182.45    531.49 o
   4  11   2     4941.07     5815.22    573.43 o
   5  11   2      505.22      559.12    490.50 o
   6  11   2     3807.54     3624.46    678.51 o
   7  11   2     3464.12     3948.97    622.12 o
   8  11   2     6734.01     6225.97    711.74 o
  -7  12   2     2715.23     3200.63    754.59 o
  -6  12   2     1036.24      827.65    655.58 o
  -5  12   2     2855.75     3084.04    686.77 o
  -4  12   2     2008.87     1594.09    559.53 o
  -3  12   2    11344.83    11426.93    734.43 o
  -2  12   2      205.71       77.70    467.90 o
  -1  12   2     3093.14     3775.38    489.43 o
   0  12   2      413.59      540.14    433.95 o
   1  12   2     3211.53     3310.11    483.84 o
   2  12   2      180.86      312.13    677.40 o
   3  12   2    11796.36    10735.44    783.46 o
   4  12   2     1883.22     1692.66    555.84 o
   5  12   2     2395.08     2583.81    844.71 o
   6  12   2     1163.51      736.84    693.01 o
   7  12   2     2807.56     2963.02    758.29 o
  -5  13   2     2940.40     2797.79    745.24 o
  -4  13   2     4317.72     4050.93    744.65 o
  -3  13   2      682.37      193.76    632.19 o
  -2  13   2     4233.59     3345.19    576.87 o
  -1  13   2     3589.95     3445.09    578.67 o
   0  13   2      670.57      698.32    497.38 o
   1  13   2     3322.37     3029.91    663.38 o
   2  13   2     3975.27     3947.33    701.66 o
   3  13   2      665.75      103.16    649.88 o
   4  13   2     4957.45     5182.31    684.69 o
   5  13   2     2489.68     2046.47    744.59 o
  -2  14   2     3644.38     3578.96    752.33 o
  -1  14   2      277.43      227.22    621.68 o
   0  14   2    10389.02    10402.91    802.21 o
   1  14   2      256.69     -478.99    709.09 o
   2  14   2     3917.96     3553.51    766.78 o
   0   1   3     1319.21     1564.82     48.62 o
   1   1   3    48023.77    48924.39    969.85 o
  -1   2   3    12380.08    13707.48    280.06 o
   0   2   3    10370.30    12660.95    245.80 o
   1   2   3    12347.25    13821.80    201.62 o
   2   2   3     2836.88     3099.61     84.78 o
  -2   3   3      563.28      599.91     84.50 o
  -1   3   3     1095.75     1362.02     73.80 o
   0   3   3    64152.77    69223.78   1490.28 o
   1   3   3     1351.83     1682.68     80.50 o
   2   3   3      864.41      857.01     75.17 o
   3   3   3     8850.57     9560.99    261.25 o
  -3   4   3     8188.77     8096.71    209.98 o
  -2   4   3    11602.70    12087.39    263.76 o
  -1   4   3    13932.62    14377.01    464.91 o
   0   4   3       41.67      192.00     78.64 o
   1   4   3    12023.82    12170.40    560.58 o
   2   4   3    11915.47    12450.24    203.65 o
   3   4   3     8349.84     8558.03    248.33 o
   4   4   3     6491.67     6422.48    198.34 o
  -4   5   3    31787.45    31731.36    693.43 o
  -3   5   3     3129.17     3297.43    156.03 o
  -2   5   3    12506.28    12719.42    248.03 o
  -1   5   3    12915.19    13643.94    218.01 o
   0   5   3    11489.76    11840.85    195.91 o
   1   5   3    13695.99    14304.45    390.02 o
   2   5   3    15817.08    16313.10    209.95 o
   3   5   3     3636.84     3689.06    162.76 o
   4   5   3    30274.29    29851.57    826.51 o
   5   5   3    20073.09    19388.09    422.29 o
  -5   6   3    17706.85    17224.73    516.62 o
  -4   6   3    11577.97    11742.36    300.04 o
  -3   6   3     1914.32     2020.58    157.94 o
  -2   6   3     5075.64     5288.12    190.76 o
  -1   6   3    17567.90    17772.24    331.97 o
   0   6   3    45539.41    45785.12    759.95 o
   1   6   3    18540.73    18292.56    283.03 o
   2   6   3     4669.34     4837.73    170.74 o
   3   6   3     2340.53     2313.93    142.22 o
   4   6   3    11219.58    11266.28    332.59 o
   5   6   3    18211.56    18249.36    771.84 o
   6   6   3    38545.29    37784.56   1031.91 o
  -6   7   3     8823.87     8901.78    442.52 o
  -5   7   3     2781.44     3019.41    254.61 o
  -4   7   3      813.29      881.84    202.02 o
  -3   7   3    11197.62    11301.54    327.86 o
  -2   7   3    12131.87    12243.22    280.31 o
  -1   7   3    12281.03    11999.80    267.74 o
   0   7   3     5325.24     5655.01    257.32 o
   1   7   3    12405.52    11858.04    275.11 o
   2   7   3    11646.97    11596.09    271.06 o
   3   7   3    11224.16    10791.24    282.65 o
   4   7   3      757.45      787.94    226.45 o
   5   7   3     3286.78     3510.82    296.59 o
   6   7   3     8877.45     8967.74    412.17 o
   7   7   3    16143.28    16682.63    664.22 o
  -7   8   3     4064.22     4466.72    464.51 o
  -6   8   3     6738.39     6459.63    424.41 o
  -5   8   3      961.68     1325.25    283.84 o
  -4   8   3     7068.26     7841.31    376.96 o
  -3   8   3    10090.49    10330.65    337.54 o
  -2   8   3    23141.11    22416.20    384.47 o
  -1   8   3      975.82     1294.45    203.27 o
   0   8   3     7831.82     7842.91    289.28 o
   1   8   3      740.77      748.71    181.04 o
   2   8   3    23917.69    23280.26    396.30 o
   3   8   3     7577.05     7377.04    300.60 o
   4   8   3     6912.48     7131.38    399.45 o
   5   8   3     1210.48     1452.25    309.53 o
   6   8   3     4664.17     4784.97    438.38 o
   7   8   3     5704.41     5147.56    481.22 o
   8   8   3     8337.00     9129.43    560.10 o
  -8   9   3     3069.92     3072.26    550.20 o
  -7   9   3     4421.76     4931.73    542.02 o
  -6   9   3     2417.27     2423.62    472.77 o
  -5   9   3     2746.51     2894.07    384.05 o
  -4   9   3    13694.47    14096.71    521.84 o
  -3   9   3    17271.96    18344.56    501.97 o
  -2   9   3     9822.21    10526.07    358.86 o
  -1   9   3     3122.77     3042.47    259.18 o
   0   9   3     2956.52     3051.96    264.67 o
   1   9   3     1916.36     2171.69    272.33 o
   2   9   3    10243.21    10234.87    389.77 o
   3   9   3    19864.08    19807.54    509.96 o
   4   9   3    12534.86    12041.57    529.39 o
   5   9   3     3679.64     4191.96    428.02 o
   6   9   3     1813.12     2310.38    473.10 o
   7   9   3     4193.26     4053.82    541.80 o
   8   9   3     4033.88     3723.17    563.57 o
   9   9   3     3804.12     3907.70    657.10 o
  -9  10   3     5819.78     7542.13    803.22 o
  -8  10   3     1581.21     1693.46    590.70 o
  -7  10   3     1078.71     1252.02    525.68 o
  -6  10   3     2216.54     2050.44    507.56 o
  -5  10   3     9021.11     9121.08    609.89 o
  -4  10   3     7917.00     8188.39    565.47 o
  -3  10   3    16532.74    16524.26    543.99 o
  -2  10   3     8580.89     9044.34    407.99 o
  -1  10   3     6968.08     7098.40    336.35 o
   0  10   3     3455.67     2874.29    329.32 o
   1  10   3     7563.31     7797.13    407.87 o
   2  10   3     8175.34     8231.38    411.43 o
   3  10   3    17116.22    16826.85    723.32 o
   4  10   3     7324.54     6899.79    641.11 o
   5  10   3     8614.70     8439.75    532.43 o
   6  10   3     2916.71     3068.27    535.49 o
   7  10   3     1236.08     1232.67    542.94 o
   8  10   3     1509.97     1802.31    566.81 o
   9  10   3     5231.76     5418.52    743.82 o
  10  10   3     3478.75     3657.31    813.88 o
  -8  11   3      152.53       -9.94    624.55 o
  -7  11   3     3240.87     3095.38    616.47 o
  -6  11   3    10552.09    10720.02    771.71 o
  -5  11   3     9538.16     9588.74    724.83 o
  -4  11   3     8670.23     8573.06    619.96 o
  -3  11   3     1629.21     1770.45    484.03 o
  -2  11   3     3826.67     4004.32    387.59 o
  -1  11   3     8669.43     9476.44    534.62 o
   0  11   3     8857.59     8855.19    472.31 o
   1  11   3     9333.86     8893.66    475.50 o
   2  11   3     3129.44     3131.55    436.23 o
   3  11   3     1340.61      484.21    517.81 o
   4  11   3    10189.27    10341.10    740.69 o
   5  11   3     9998.87    10454.59    744.08 o
   6  11   3     9729.13    10500.12    830.12 o
   7  11   3     3409.23     2762.41    612.75 o
   8  11   3      312.89     -605.38    605.38 o
  -7  12   3     5733.51     5844.49    846.80 o
  -6  12   3     6801.95     7802.12    810.00 o
  -5  12   3     4520.46     5629.46   1037.33 o
  -4  12   3     2794.11     2862.87    583.65 o
  -3  12   3      742.09      777.16    597.08 o
  -2  12   3     4764.13     4723.81    555.48 o
  -1  12   3     7648.81     7554.76    544.66 o
   0  12   3     8142.11     8097.51    547.66 o
   1  12   3     6415.72     5984.56    526.23 o
   2  12   3     5275.86     4536.62    652.06 o
   3  12   3      697.76      774.95    577.52 o
   4  12   3     2494.19     2393.97    639.07 o
   5  12   3     3935.76     4336.44    638.53 o
   6  12   3     7316.94     7709.72    825.26 o
   7  12   3     4917.55     4028.55    799.99 o
  -5  13   3     2382.25     1154.15    805.62 o
  -4  13   3     2866.83     1926.61    736.17 o
  -3  13   3     5714.96     5022.98    740.07 o
  -2  13   3     3800.02     3166.90    592.42 o
  -1  13   3     5836.90     5331.34    610.16 o
   0  13   3     3808.44     3598.27    538.34 o
   1  13   3     5635.02     6001.65    732.66 o
   2  13   3     4109.37     4017.87    708.48 o
   3  13   3     5690.64     5288.69    749.95 o
   4  13   3     2769.27     2322.89    637.36 o
   5  13   3     2003.78     2767.18    755.26 o
  -2  14   3     8006.54     7779.68    720.19 o
  -1  14   3     1940.50      844.03    628.37 o
   0  14   3     2891.33     2739.75    675.22 o
   1  14   3     2013.43     2480.35    742.05 o
   2  14   3     7998.41     8890.35    876.55 o
   0   0   4     9991.06    11438.62    195.86 o
   0   1   4     2523.98     2886.61     81.09 o
   1   1   4    36069.61    38096.39    549.52 o
  -1   2   4     4651.87     4970.94    141.89 o
   0   2   4    18716.35    20074.12    286.42 o
   1   2   4     3382.87     3726.60     99.37 o
   2   2   4     9435.47    10106.95    161.86 o
  -2   3   4     6404.74     6203.29    244.79 o
  -1   3   4     7336.94     7946.66    209.15 o
   0   3   4    25127.31    27743.46    538.51 o
   1   3   4     6876.55     7223.09    215.43 o
   2   3   4     8010.00     7916.84    271.51 o
   3   3   4      567.27      925.26    103.74 o
  -3   4   4     7867.52     7820.48    229.58 o
  -2   4   4     5049.24     5494.94    148.50 o
  -1   4   4    31804.99    33104.43    707.84 o
   0   4   4    22874.90    24461.95    435.82 o
   1   4   4    34319.24    35367.66    542.45 o
   2   4   4     6882.68     7095.24    172.82 o
   3   4   4     9460.94     9774.69    264.60 o
   4   4   4       12.95     -122.84    122.84 o
  -4   5   4     1387.93     1619.11    153.53 o
  -3   5   4    17307.99    16985.55    418.37 o
  -2   5   4    11425.13    11054.38    261.02 o
  -1   5   4    16335.18    16230.73    331.64 o
   0   5   4    10023.37    10254.35    194.95 o
   1   5   4    19335.31    19500.18    280.94 o
   2   5   4    13369.45    13573.07    231.85 o
   3   5   4    19856.30    19942.81    354.59 o
   4   5   4     1368.91     1302.81    165.50 o
   5   5   4     4179.33     4789.44    225.29 o
  -5   6   4     6659.04     7484.83    273.74 o
  -4   6   4    11024.64    11220.76    338.98 o
  -3   6   4     8634.01     8863.53    262.99 o
  -2   6   4    23153.81    21791.25    483.76 o
  -1   6   4      135.05      199.10    113.92 o
   0   6   4     7161.77     7490.75    201.20 o
   1   6   4      123.44      174.75    115.93 o
   2   6   4    22260.77    21514.62    363.42 o
   3   6   4     7962.25     8424.31    323.20 o
   4   6   4    10040.44     9713.64    336.26 o
   5   6   4     6326.40     6894.68    307.31 o
   6   6   4     5508.25     6104.23    290.07 o
  -6   7   4     8520.32     8554.25    409.02 o
  -5   7   4     9807.51    10069.45    353.83 o
  -4   7   4    17017.80    16620.64    376.73 o
  -3   7   4    21886.04    21873.10    685.20 o
  -2   7   4     7804.50     8426.83    295.04 o
  -1   7   4     4561.21     4705.61    190.55 o
   0   7   4    13303.32    12942.04    290.27 o
   1   7   4     6079.51     6454.49    228.01 o
   2   7   4     7972.99     8944.60    266.76 o
   3   7   4    20499.87    20832.93    483.30 o
   4   7   4    15195.54    14965.17    443.57 o
   5   7   4     9357.51     9756.80    409.64 o
   6   7   4     6826.83     6982.16    384.16 o
   7   7   4      127.66      268.21    364.32 o
  -7   8   4     7917.48     9015.30    609.44 o
  -6   8   4     8354.73     8594.46    453.84 o
  -5   8   4    11095.70    11723.75    447.67 o
  -4   8   4     5792.00     5797.02    293.44 o
  -3   8   4     4372.15     4917.42    366.30 o
  -2   8   4      371.32      165.31    186.85 o
  -1   8   4    22845.26    22421.78    375.68 o
   0   8   4     1768.02     1707.75    203.73 o
   1   8   4    23198.19    22723.20    454.02 o
   2   8   4      854.99      920.08    218.45 o
   3   8   4     3463.87     3208.05    256.95 o
   4   8   4     5672.40     5579.78    339.15 o
   5   8   4    12488.11    12768.34    540.33 o
   6   8   4     8321.98     8592.43    735.07 o
   7   8   4     7026.54     7411.28    506.48 o
   8   8   4      561.90      763.83    425.52 o
  -8   9   4     1939.60     2663.75    550.21 o
  -7   9   4     7572.91     7150.83    593.16 o
  -6   9   4    20029.58    19780.16   1236.79 o
  -5   9   4     2650.27     2372.14    367.87 o
  -4   9   4     9836.82     9941.40    436.95 o
  -3   9   4      936.13      830.47    253.20 o
  -2   9   4    13894.22    13376.08    383.25 o
  -1   9   4     1394.35     1351.43    226.07 o
   0   9   4    30521.34    30717.72    478.02 o
   1   9   4     1726.49     1717.38    266.68 o
   2   9   4    14630.81    14829.81    515.89 o
   3   9   4     1210.74     1208.88    253.02 o
   4   9   4     9368.95     9839.09    480.96 o
   5   9   4     1673.82     1345.40    437.39 o
   6   9   4    19325.42    19459.00    803.24 o
   7   9   4     8021.61     8084.87    608.36 o
   8   9   4     1827.95     2204.12    538.92 o
   9   9   4      609.93      280.20    614.12 o
  -9  10   4      518.67      741.60    644.29 o
  -8  10   4     6028.57     5665.24    638.76 o
  -7  10   4    11745.47    11852.15    985.98 o
  -6  10   4     2406.96     2280.00    518.07 o
  -5  10   4     7060.72     7351.00    522.60 o
  -4  10   4     1776.27     1988.21    460.95 o
  -3  10   4     1183.97      829.37    347.55 o
  -2  10   4    10488.76    10590.93    408.65 o
  -1  10   4    29825.95    29160.38    583.84 o
   0  10   4      923.71      918.63    292.27 o
   1  10   4    28638.74    27129.56    791.62 o
   2  10   4    12230.80    11537.12    469.74 o
   3  10   4     1126.88      711.65    460.25 o
   4  10   4     2005.24     1475.58    513.06 o
   5  10   4     7967.11     7799.60    596.84 o
   6  10   4     2203.06     1847.22    528.85 o
   7  10   4    11548.22    11231.92    702.47 o
   8  10   4     6684.71     6499.48    670.65 o
   9  10   4      385.02      286.26    659.45 o
  -8  11   4     3299.17     3599.13    796.92 o
  -7  11   4     8556.88     9923.55    866.78 o
  -6  11   4     2082.35     2072.85    622.71 o
  -5  11   4      947.84      575.67    559.18 o
  -4  11   4       65.56      -55.65    464.89 o
  -3  11   4    21402.54    23328.30   1285.38 o
  -2  11   4     2685.30     2690.81    429.61 o
  -1  11   4     7497.83     7256.78    505.21 o
   0  11   4     4453.72     4272.71    383.74 o
   1  11   4     6859.60     6330.52    446.02 o
   2  11   4     2480.50     2201.06    486.79 o
   3  11   4    21877.45    21501.92    947.18 o
   4  11   4       54.79     -442.13    521.87 o
   5  11   4      961.27      942.87    509.52 o
   6  11   4     2223.57     1703.92    656.24 o
   7  11   4     8536.24     8657.36    737.13 o
   8  11   4     3152.93     2727.68    669.86 o
  -7  12   4       56.97     -159.93    743.21 o
  -6  12   4      109.52      213.10    661.13 o
  -5  12   4     1264.87     1307.06    643.91 o
  -4  12   4     8675.01     8681.44    761.10 o
  -3  12   4      727.84     1128.29    595.50 o
  -2  12   4    12954.01    13907.22    756.95 o
  -1  12   4     1382.19      886.33    445.17 o
   0  12   4      525.36      593.48    442.20 o
   1  12   4     1378.23     1541.91    529.89 o
   2  12   4    12698.85    12271.16    816.40 o
   3  12   4      728.56        2.88    581.79 o
   4  12   4     9122.96     7931.92    777.85 o
   5  12   4      950.16      790.56    570.12 o
   6  12   4      249.91      523.10    692.05 o
   7  12   4      115.10      239.99    729.07 o
  -5  13   4     2435.44     2776.32    866.40 o
  -4  13   4     1873.90      793.02    698.68 o
  -3  13   4     8455.73     8505.65    841.86 o
  -2  13   4     1411.20      553.00    551.57 o
  -1  13   4     1921.73     1447.44    549.71 o
   0  13   4     4366.97     4636.87    619.50 o
   1  13   4     1382.88     1480.03    618.08 o
   2  13   4     1514.70     1251.89    643.99 o
   3  13   4     8120.89     8627.27    787.05 o
   4  13   4     1754.89      231.64    694.07 o
   5  13   4     2518.13     3470.26    779.61 o
  -1  14   4    10212.17     9380.05    848.54 o
   0  14   4      111.37      625.83    633.57 o
   1  14   4    10349.90     9641.25    860.00 o
   0   1   5      762.83     1020.67     63.00 o
   1   1   5    31272.84    29554.17    372.49 o
  -1   2   5    28138.47    28718.60    403.92 o
   0   2   5    70214.82    70826.74    964.97 o
   1   2   5    25556.41    25529.71    363.78 o
   2   2   5    38003.83    38439.42    486.15 o
  -2   3   5     2557.83     2833.06    112.66 o
  -1   3   5    31114.71    31070.26    577.72 o
   0   3   5   106974.23   111436.90   1872.04 o
   1   3   5    36413.39    36827.16    632.56 o
   2   3   5     1318.73     1334.15     91.58 o
   3   3   5      374.80      420.77     89.79 o
  -3   4   5    52531.18    52949.09    876.53 o
  -2   4   5     6050.66     5928.87    300.34 o
  -1   4   5    33972.99    34031.29    816.55 o
   0   4   5    18310.24    19433.82    345.66 o
   1   4   5    32429.64    32768.72    611.30 o
   2   4   5     5993.01     5920.96    188.83 o
   3   4   5    57681.61    57668.15   1177.30 o
   4   4   5    10697.06    11074.07    272.29 o
  -4   5   5    55657.72    53371.89   1533.58 o
  -3   5   5     7816.00     8419.61    285.09 o
  -2   5   5    40323.25    38782.95    884.23 o
  -1   5   5    16638.79    17722.44    410.74 o
   0   5   5    25675.97    26333.97    598.68 o
   1   5   5    14363.62    15368.37    227.47 o
   2   5   5    39837.73    38949.68    731.76 o
   3   5   5     8041.84     7875.16    227.68 o
   4   5   5    57594.32    53732.73   1009.60 o
   5   5   5      577.39      718.27    191.33 o
  -5   6   5    15879.68    15612.72    453.24 o
  -4   6   5    15653.74    15021.59    320.69 o
  -3   6   5    26544.64    27018.04    666.60 o
  -2   6   5    32992.12    32386.11    501.59 o
  -1   6   5    15840.98    16094.64    333.07 o
   0   6   5     6034.38     6297.09    159.38 o
   1   6   5    19056.02    19277.75    397.36 o
   2   6   5    33456.92    33876.73    620.53 o
   3   6   5    22176.09    22121.63    606.80 o
   4   6   5    15054.97    14078.00    558.74 o
   5   6   5    15834.35    15623.49    422.39 o
   6   6   5    16424.46    16279.51    430.42 o
  -6   7   5     2392.26     2742.93    338.81 o
  -5   7   5     2136.13     2337.00    260.00 o
  -4   7   5     1816.32     1957.46    218.30 o
  -3   7   5    25458.63    24448.44    420.12 o
  -2   7   5     3081.13     3195.20    195.37 o
  -1   7   5    26969.91    26593.22    603.22 o
   0   7   5      194.69      163.06    152.15 o
   1   7   5    25988.03    25994.04    684.42 o
   2   7   5     4298.52     4483.18    199.71 o
   3   7   5    23091.73    22382.30    395.38 o
   4   7   5     2039.01     2490.21    253.78 o
   5   7   5     3127.75     3331.35    282.47 o
   6   7   5     1945.98     1612.67    284.36 o
   7   7   5    27192.69    27092.28    983.66 o
  -7   8   5      122.40      -91.26    389.85 o
  -6   8   5    11845.24    11618.09    548.33 o
  -5   8   5     6423.91     7067.72    363.42 o
  -4   8   5     2076.82     2256.85    257.24 o
  -3   8   5     2068.26     1978.74    246.85 o
  -2   8   5    16645.32    16807.74    382.45 o
  -1   8   5     3280.29     3335.95    210.45 o
   0   8   5     7736.90     8349.78    290.06 o
   1   8   5     3236.08     3188.05    219.19 o
   2   8   5    17677.14    17937.89    649.91 o
   3   8   5     2294.95     2061.35    241.58 o
   4   8   5     2146.57     2212.83    296.67 o
   5   8   5     7228.79     7303.92    423.56 o
   6   8   5    12166.29    11986.79    735.01 o
   7   8   5      203.57     -270.11    386.31 o
   8   8   5    12467.96    13209.74    717.76 o
  -8   9   5     2176.14     1937.95    521.35 o
  -7   9   5     6015.32     5956.69    580.39 o
  -6   9   5     4774.32     5254.85    535.88 o
  -5   9   5     3469.98     3557.77    423.83 o
  -4   9   5    16264.76    17027.45    551.53 o
  -3   9   5     2545.15     2743.28    259.75 o
  -2   9   5    13706.10    13875.01    390.23 o
  -1   9   5     6077.44     5827.30    267.67 o
   0   9   5     6362.15     6155.93    298.81 o
   1   9   5     7311.53     7234.61    337.38 o
   2   9   5    13166.45    12671.93    436.97 o
   3   9   5     2309.57     2293.52    296.58 o
   4   9   5    16597.20    17033.70    765.39 o
   5   9   5     2980.85     2576.00    455.82 o
   6   9   5     5563.61     5692.53    592.78 o
   7   9   5     6096.02     7516.43    824.53 o
   8   9   5     2576.74     2603.00    552.45 o
   9   9   5     1189.65     1777.55    633.07 o
  -9  10   5     6003.21     6618.92    775.09 o
  -8  10   5      984.76      298.41    549.80 o
  -7  10   5     1673.85     1604.69    534.57 o
  -6  10   5       98.76      100.09    496.61 o
  -5  10   5    14161.68    14029.30    735.81 o
  -4  10   5      245.53      145.60    434.83 o
  -3  10   5    23889.06    22842.89    790.64 o
  -2  10   5      759.16      758.00    269.46 o
  -1  10   5    10082.05    10459.35    455.25 o
   0  10   5      208.57      340.63    280.27 o
   1  10   5     9164.17     9510.87    394.16 o
   2  10   5      641.97      631.11    328.12 o
   3  10   5    24492.13    23433.30    892.49 o
   4  10   5      361.61      198.19    503.91 o
   5  10   5    13954.47    13312.64    712.95 o
   6  10   5       81.34     -194.18    481.08 o
   7  10   5     1397.90     1311.10    556.72 o
   8  10   5     1079.33     1355.93    576.87 o
   9  10   5     5593.13     5385.90    689.82 o
  -8  11   5     1528.17     1244.61    653.57 o
  -7  11   5     3221.47     2632.84    707.57 o
  -6  11   5     6143.04     7142.82    775.75 o
  -5  11   5     1339.76     1164.69    579.17 o
  -4  11   5    12030.02    12864.59    698.98 o
  -3  11   5     1237.67     1637.42    556.52 o
  -2  11   5     7162.52     7204.90    511.60 o
  -1  11   5     3731.96     3957.18    451.47 o
   0  11   5    16572.38    15440.21    599.79 o
   1  11   5     3261.20     2896.49    439.17 o
   2  11   5     8107.64     8908.95    615.57 o
   3  11   5      892.67      471.05    521.92 o
   4  11   5    11962.25    11970.47    858.10 o
   5  11   5     1310.55     1218.58    624.04 o
   6  11   5     7158.18     7832.70    772.94 o
   7  11   5     3131.54     3848.27    653.79 o
   8  11   5     1416.62      833.78    641.66 o
  -7  12   5      625.01     1217.46    731.74 o
  -6  12   5     5085.67     5064.99   1109.48 o
  -5  12   5     2576.60     1888.26    763.81 o
  -4  12   5     1465.83      987.16    603.75 o
  -3  12   5     1160.81     1002.08    612.59 o
  -2  12   5     7178.45     6410.65    589.07 o
  -1  12   5     3891.88     3573.47    497.41 o
   0  12   5     4974.04     4979.45    512.05 o
   1  12   5     4047.52     4586.86    589.17 o
   2  12   5     6178.10     5141.85    671.73 o
   3  12   5     1187.59     1571.93    608.38 o
   4  12   5     1574.32     1632.24    638.64 o
   5  12   5     2378.89     1854.38    595.40 o
   6  12   5     4757.76     4186.79    762.47 o
   7  12   5      580.91     1052.25    756.99 o
  -5  13   5     1640.01     1598.68    847.89 o
  -4  13   5      963.53      707.76    675.48 o
  -3  13   5     4762.55     5019.22    736.28 o
  -2  13   5      745.65      291.06    549.03 o
  -1  13   5     4424.45     4929.50    595.56 o
   0  13   5      509.85      192.88    562.00 o
   1  13   5     4895.17     4285.25    708.67 o
   2  13   5      647.16      915.49    673.02 o
   3  13   5     4877.76     4175.90    769.76 o
   4  13   5      930.48      913.43    722.69 o
   5  13   5     1439.37     1169.16    726.01 o
  -1  14   5      620.95      187.52    831.36 o
   0  14   5     2753.12     2163.34    687.52 o
   1  14   5      365.79        6.13    954.35 o
   0   1   6   297060.03   280349.91   2505.41 o
   1   1   6     7293.45     7374.40    126.93 o
  -1   2   6    45111.57    45379.31    478.12 o
   0   2   6     2760.18     3163.58     95.98 o
   1   2   6    50608.48    50687.58    605.00 o
   2   2   6    92395.26    88794.55   1609.77 o
  -2   3   6     3121.18     3390.89    115.87 o
  -1   3   6    61117.62    64055.85    991.72 o
   0   3   6     1972.11     2484.52     86.33 o
   1   3   6    55149.85    56578.54    831.65 o
   2   3   6     3129.11     3519.47    117.96 o
   3   3   6    96334.33    90775.94   1536.02 o
  -3   4   6     2313.41     2107.81    142.87 o
  -2   4   6    61707.69    59200.70   1226.21 o
  -1   4   6    25328.37    24355.60    586.01 o
   0   4   6      333.57      301.37     78.91 o
   1   4   6    24844.59    24561.92    458.93 o
   2   4   6    67177.90    66126.27    978.17 o
   3   4   6     3143.55     3277.84    147.68 o
   4   4   6    60951.87    59627.50   1294.18 o
  -4   5   6    20414.06    19249.20    569.37 o
  -3   5   6    15653.75    15456.96    321.85 o
  -2   5   6    37918.72    38241.80   1089.95 o
  -1   5   6     6564.58     7151.11    193.73 o
   0   5   6   156134.30   157640.25   3810.03 o
   1   5   6     7721.52     7875.30    174.41 o
   2   5   6    36991.58    36906.07    763.63 o
   3   5   6    11328.76    11266.74    312.91 o
   4   5   6    22153.92    21162.61    457.64 o
   5   5   6      490.47      848.36    180.81 o
  -5   6   6    44684.94    43930.34   1224.87 o
  -4   6   6     5812.13     6317.14    236.94 o
  -3   6   6    14194.12    14360.23    504.20 o
  -2   6   6      423.71      452.29    132.85 o
  -1   6   6    86014.64    87367.06   1524.28 o
   0   6   6     5151.19     5625.78    166.32 o
   1   6   6    86093.98    86799.34   1570.62 o
   2   6   6      379.42      275.11    120.24 o
   3   6   6    15185.97    14946.80    354.71 o
   4   6   6     6803.66     7006.00    307.75 o
   5   6   6    43702.73    41837.98    927.32 o
   6   6   6      111.35       11.47    226.37 o
  -6   7   6    19372.84    19593.47    552.47 o
  -5   7   6    11149.91    11088.61    374.53 o
  -4   7   6    14438.19    14304.03    572.46 o
  -3   7   6    18002.20    18382.82    770.47 o
  -2   7   6     9944.89    10412.90    280.40 o
  -1   7   6    10927.85    10681.46    324.66 o
   0   7   6    34009.21    34117.43    871.67 o
   1   7   6    10822.28    11093.73    309.75 o
   2   7   6     9050.79     9143.13    291.90 o
   3   7   6    16241.72    16165.84    370.40 o
   4   7   6    13195.79    13463.39    408.37 o
   5   7   6     8967.86     8596.47    354.17 o
   6   7   6    20783.69    22169.54    818.56 o
   7   7   6       74.59       99.83    362.20 o
  -7   8   6     1535.23     1400.97    413.30 o
  -6   8   6     1543.85     1873.10    403.13 o
  -5   8   6    12372.15    12794.19    471.19 o
  -4   8   6    20565.39    20448.52    450.50 o
  -3   8   6     5765.63     6040.73    292.97 o
  -2   8   6    27722.09    27950.19    726.88 o
  -1   8   6     4268.12     4369.93    223.73 o
   0   8   6      127.89      349.02    180.03 o
   1   8   6     5174.81     5233.42    259.80 o
   2   8   6    26235.18    25472.87    730.97 o
   3   8   6     5869.68     6004.20    318.17 o
   4   8   6    24645.84    22903.26    673.75 o
   5   8   6    12823.67    12681.03    520.26 o
   6   8   6     1009.19     1055.80    417.74 o
   7   8   6     1611.82     1722.98    428.15 o
   8   8   6     6954.42     7928.10    723.39 o
  -8   9   6     6443.89     6514.33    623.81 o
  -7   9   6     9088.02     8894.96    619.91 o
  -6   9   6      731.81     1265.94    466.17 o
  -5   9   6     1852.62     2022.85    403.85 o
  -4   9   6     2863.90     3003.91    341.55 o
  -3   9   6    33408.24    31799.04    811.42 o
  -2   9   6     3022.25     2725.96    257.34 o
  -1   9   6    11093.11    10881.91    360.88 o
   0   9   6      711.33      712.01    248.42 o
   1   9   6    11701.89    11494.00    488.87 o
   2   9   6     3892.60     3855.77    300.19 o
   3   9   6    31460.02    29728.07   1077.63 o
   4   9   6     2972.94     3411.49    460.72 o
   5   9   6     2256.17     2142.78    468.16 o
   6   9   6      894.22      467.66    441.64 o
   7   9   6     8447.78     8546.91    627.06 o
   8   9   6     7340.37     7656.52    640.44 o
   9   9   6     7053.65     7377.31    674.08 o
  -9  10   6     3594.88     4917.46    944.17 o
  -8  10   6     5626.97     6129.01    658.88 o
  -7  10   6     6016.98     5688.54    622.68 o
  -6  10   6     3759.86     3811.87    547.51 o
  -5  10   6     2359.28     1987.44    508.82 o
  -4  10   6     5825.92     5541.13    532.01 o
  -3  10   6     2930.48     3491.78    394.49 o
  -2  10   6    13193.71    12990.89    435.38 o
  -1  10   6     8751.72     8786.50    409.46 o
   0  10   6     1223.44      938.43    284.55 o
   1  10   6     9154.77     8800.72    389.27 o
   2  10   6    13219.07    12505.67    531.96 o
   3  10   6     2766.28     2563.77    529.96 o
   4  10   6     5481.21     5638.77    590.02 o
   5  10   6     2499.00     1941.87    498.01 o
   6  10   6     4600.50     5244.74    588.45 o
   7  10   6     6187.97     5756.66    626.86 o
   8  10   6     4673.40     4950.66    809.20 o
   9  10   6     4437.47     5065.58    695.07 o
  -8  11   6     4569.53     5267.82    717.29 o
  -7  11   6     2196.94     2658.16    724.42 o
  -6  11   6     5274.37     5700.09    727.99 o
  -5  11   6     1059.29      644.43    595.17 o
  -4  11   6     1381.97     1869.83    505.22 o
  -3  11   6     1208.75     1097.66    528.73 o
  -2  11   6     7006.28     6936.40    503.80 o
  -1  11   6      740.28     1110.25    366.55 o
   0  11   6    13646.08    14520.48    648.69 o
   1  11   6      399.50      409.17    414.83 o
   2  11   6     5960.03     6207.29    576.86 o
   3  11   6     1008.44     2012.91    574.60 o
   4  11   6     1681.15     1691.17    580.23 o
   5  11   6      692.68      377.79    562.02 o
   6  11   6     5537.21     5345.04    731.98 o
   7  11   6     2652.61     3200.84    647.45 o
   8  11   6     4238.52     3937.62    684.43 o
  -7  12   6      814.02     1148.78    761.85 o
  -6  12   6     2583.71     2405.13    718.10 o
  -5  12   6     3005.19     2286.00    782.75 o
  -4  12   6     1777.62     1969.16    632.61 o
  -3  12   6     3273.71     2841.09    646.24 o
  -2  12   6        2.66      202.45    482.68 o
  -1  12   6     2975.93     2560.93    481.73 o
   0  12   6      207.72      314.80    502.67 o
   1  12   6     3285.82     3190.32    567.88 o
   2  12   6        4.42     -563.99    563.99 o
   3  12   6     3989.88     3644.98    678.60 o
   4  12   6     1382.74     1424.87    658.17 o
   5  12   6     3476.48     2841.86    694.63 o
   6  12   6     2172.85     2279.52    725.24 o
   7  12   6      859.22      437.14    760.49 o
  -5  13   6     1468.21     1711.67    851.06 o
  -4  13   6     3285.40     2581.76    880.77 o
  -3  13   6     1678.95     1852.21    718.94 o
  -2  13   6     1012.64     1194.14    672.12 o
  -1  13   6      832.00      579.88    639.38 o
   0  13   6     1220.05     1233.57    576.70 o
   1  13   6      599.59      560.51    634.34 o
   2  13   6      915.08     1063.39    670.51 o
   3  13   6     1187.70     1350.50    688.69 o
   4  13   6     2821.07     1584.26    736.95 o
   5  13   6     1720.16     1296.56    775.45 o
   0   1   7    46191.62    44051.80    294.43 o
   1   1   7    43098.86    42211.15    428.66 o
  -1   2   7   111389.92   109714.06   1611.12 o
   0   2   7    60898.67    59311.74    619.94 o
   1   2   7   103888.13   100834.59   1265.09 o
   2   2   7    13210.85    13206.24    192.13 o
  -2   3   7    19357.33    18887.40    309.53 o
  -1   3   7    58932.91    58905.96   1056.13 o
   0   3   7   117183.11   114595.24   1609.53 o
   1   3   7    59225.99    58706.95   1021.03 o
   2   3   7    20691.98    20829.62    371.06 o
   3   3   7       50.30      194.52    101.94 o
  -3   4   7    30958.92    30461.58    576.40 o
  -2   4   7    26862.52    25961.64    576.33 o
  -1   4   7    72378.63    72327.51   1378.49 o
   0   4   7    50295.58    50322.57    971.66 o
   1   4   7    73232.10    72905.76   1274.16 o
   2   4   7    27347.59    27112.00    524.22 o
   3   4   7    29526.77    29090.07    537.26 o
   4   4   7    24678.58    25055.23    480.95 o
  -4   5   7    62611.42    60327.42   1067.18 o
  -3   5   7    49187.82    47554.62    857.98 o
  -2   5   7    44725.00    44871.77   1191.49 o
  -1   5   7    24367.89    24151.68    580.75 o
   0   5   7    27462.87    27038.79    590.89 o
   1   5   7    22050.76    21843.08    420.21 o
   2   5   7    40818.27    38847.25    844.07 o
   3   5   7    48167.31    46698.34    763.55 o
   4   5   7    65692.70    63765.51   1542.48 o
   5   5   7     6120.66     5749.35    229.72 o
  -5   6   7     8337.75     8545.19    318.15 o
  -4   6   7    17378.95    16962.26    347.79 o
  -3   6   7    43910.98    42568.76    813.52 o
  -2   6   7    30900.98    30106.54    787.75 o
  -1   6   7    17450.63    17564.74    469.43 o
   0   6   7     1538.71     1787.37    136.10 o
   1   6   7    18307.95    18444.63    312.26 o
   2   6   7    31692.80    30798.70    709.13 o
   3   6   7    45370.88    43896.23    907.39 o
   4   6   7    17350.99    17235.76    409.24 o
   5   6   7     7549.00     8372.82    339.17 o
   6   6   7      600.29      630.39    248.22 o
  -6   7   7     5792.65     5779.06    374.44 o
  -5   7   7    10435.40    10665.07    383.14 o
  -4   7   7     4822.29     5032.99    264.66 o
  -3   7   7    17158.19    16924.18    472.75 o
  -2   7   7    22845.81    22741.68    414.81 o
  -1   7   7    11716.01    11850.71    330.01 o
   0   7   7     9234.04     9430.61    275.37 o
   1   7   7    12861.77    12457.69    276.42 o
   2   7   7    21513.40    21145.34    505.69 o
   3   7   7    19393.77    18331.79    683.93 o
   4   7   7     7670.66     7772.12    339.07 o
   5   7   7     9693.00    10217.54    388.58 o
   6   7   7     6332.60     6465.14    349.44 o
   7   7   7    14202.94    14679.11    787.21 o
  -7   8   7    10267.45    10308.99    566.00 o
  -6   8   7    16352.32    17085.43   1084.75 o
  -5   8   7     6061.29     6158.13    363.26 o
  -4   8   7     6074.70     6071.34    308.64 o
  -3   8   7     2529.22     2761.30    243.35 o
  -2   8   7    12488.58    12380.49    386.59 o
  -1   8   7    15175.69    14739.32    385.36 o
   0   8   7    20880.80    20019.88    630.45 o
   1   8   7    18296.77    17434.83    430.26 o
   2   8   7    12815.70    12254.62    452.66 o
   3   8   7     2275.60     2297.74    305.22 o
   4   8   7     6809.67     6907.63    364.74 o
   5   8   7     5445.73     5408.29    433.95 o
   6   8   7    15671.69    16753.71    772.38 o
   7   8   7     9410.71     8627.51    590.71 o
   8   8   7     4626.17     5722.66    526.62 o
  -8   9   7      707.80      842.36    541.53 o
  -7   9   7     4436.29     5031.22    575.99 o
  -6   9   7    12705.24    13026.21    751.57 o
  -5   9   7     7368.34     7764.47    570.56 o
  -4   9   7    10215.40    10682.85    456.12 o
  -3   9   7       97.63       20.42    251.96 o
  -2   9   7     4395.34     4303.85    267.64 o
  -1   9   7    14069.40    13660.16    386.48 o
   0   9   7    15848.51    15846.42    657.93 o
   1   9   7    14359.13    14102.10    445.53 o
   2   9   7     3467.62     3127.83    331.78 o
   3   9   7      127.19     -165.19    304.99 o
   4   9   7     8805.10     8990.62    607.89 o
   5   9   7     7190.41     7187.06    554.15 o
   6   9   7    13045.29    13873.24    833.99 o
   7   9   7     4728.32     5104.85    680.56 o
   8   9   7      470.92      985.01    546.95 o
   9   9   7      194.14     -560.95    560.95 o
  -9  10   7     2977.76     2273.42    736.85 o
  -8  10   7      907.06      935.25    606.18 o
  -7  10   7     1197.88     1175.25    544.01 o
  -6  10   7     3490.02     3539.74    600.15 o
  -5  10   7    13049.32    13025.32    779.75 o
  -4  10   7     6676.29     7418.42    599.01 o
  -3  10   7     7408.77     7496.88    502.70 o
  -2  10   7     5516.15     6153.25    362.00 o
  -1  10   7     7646.51     7315.69    371.77 o
   0  10   7     4607.70     5405.23    355.54 o
   1  10   7     8512.48     8019.82    448.34 o
   2  10   7     5424.92     4741.52    462.30 o
   3  10   7     7390.49     6884.89    610.99 o
   4  10   7     6534.37     6846.20    640.70 o
   5  10   7    11771.65    11765.80    745.61 o
   6  10   7     2113.66     2329.43    600.24 o
   7  10   7      818.64     1202.73    551.84 o
   8  10   7     1074.14     1826.15    604.27 o
   9  10   7     3360.40     3336.52    671.41 o
  -8  11   7     1536.47     1003.84    685.54 o
  -7  11   7      345.14      111.72    668.54 o
  -6  11   7      654.15      631.25    650.66 o
  -5  11   7     1567.31     1386.93    633.59 o
  -4  11   7     5760.97     5567.17    707.31 o
  -3  11   7     5842.65     5739.18    648.26 o
  -2  11   7     4177.51     3643.14    458.94 o
  -1  11   7     2432.62     2858.58    441.61 o
   0  11   7     1199.44     1013.83    413.12 o
   1  11   7     2658.06     2290.47    510.07 o
   2  11   7     4665.03     4585.25    572.19 o
   3  11   7     5768.01     6031.33    653.91 o
   4  11   7     5282.73     5342.99    669.86 o
   5  11   7     1783.55     1617.79    622.03 o
   6  11   7      474.68       63.50    611.76 o
   7  11   7      636.24     -308.16    587.51 o
   8  11   7     1469.29     1511.28    652.69 o
  -6  12   7      608.59      442.13    786.41 o
  -5  12   7      724.03      318.75    919.72 o
  -4  12   7     2564.76     2520.30    665.09 o
  -3  12   7     2744.54     4010.95    673.71 o
  -2  12   7     2262.48     3026.82    538.54 o
  -1  12   7      406.71      -57.88    451.86 o
   0  12   7      866.64      380.17    509.50 o
   1  12   7      416.13      -82.77    507.27 o
   2  12   7     2988.56     2643.01    649.05 o
   3  12   7     3184.79     3870.78    669.12 o
   4  12   7     2470.31     2537.31    659.90 o
   5  12   7      898.92      629.14    668.60 o
   6  12   7      579.53      -67.59    705.04 o
  -4  13   7      137.75      690.12    697.45 o
  -3  13   7     2290.43     3063.25    710.35 o
  -2  13   7     1422.16     1425.61    687.39 o
  -1  13   7     2158.55     2005.12    704.59 o
   0  13   7     1033.70      499.77    592.29 o
   1  13   7     2732.36     2636.95    683.22 o
   2  13   7     1420.40     1387.44    667.29 o
   3  13   7     2511.39     3346.55    834.73 o
   4  13   7      229.92      -26.25    695.93 o
   0   0   8   222240.72   209945.89   4603.36 o
   0   1   8     2104.81     2255.98     88.55 o
   1   1   8    69367.31    65869.52    473.51 o
  -1   2   8    49657.75    48678.28    678.00 o
   0   2   8    34155.61    32551.17    295.12 o
   1   2   8    46834.68    45820.09    591.19 o
   2   2   8     2394.25     2482.25    100.77 o
  -2   3   8    77356.66    72956.28   1008.15 o
  -1   3   8     1932.48     2401.93    115.18 o
   0   3   8    21210.82    22351.97    358.54 o
   1   3   8     1551.99     1745.85     99.87 o
   2   3   8    78843.07    76757.09   1876.00 o
   3   3   8      761.43      618.40    131.58 o
  -3   4   8    91918.43    89442.44   1884.26 o
  -2   4   8     6120.48     6077.36    185.75 o
  -1   4   8    48608.08    49057.53    787.14 o
   0   4   8    45196.30    46223.50    851.15 o
   1   4   8    47671.80    47802.44    773.62 o
   2   4   8     7569.81     7672.87    241.56 o
   3   4   8    92271.90    89224.66   1560.71 o
   4   4   8     2201.72     2128.63    148.95 o
  -4   5   8     7068.75     7399.10    229.18 o
  -3   5   8     3288.07     3444.73    177.75 o
  -2   5   8    19250.71    18421.98    405.96 o
  -1   5   8    58835.21    59171.11   1008.69 o
   0   5   8     1988.70     1963.32    118.60 o
   1   5   8    57144.12    56752.99   1124.46 o
   2   5   8    17145.96    17093.63    415.14 o
   3   5   8     2608.50     2566.55    162.79 o
   4   5   8     5500.50     5780.47    212.27 o
   5   5   8    53944.71    51102.67   1416.86 o
  -5   6   8     2253.48     2454.30    245.02 o
  -4   6   8    14522.41    13896.22    414.38 o
  -3   6   8     2493.86     2682.02    180.85 o
  -2   6   8    13127.78    13064.20    307.01 o
  -1   6   8     1561.58     1783.37    153.39 o
   0   6   8    83093.78    84009.32   1964.15 o
   1   6   8     1615.22     1711.36    140.86 o
   2   6   8     9738.27     9831.56    256.09 o
   3   6   8     2520.25     2588.99    215.69 o
   4   6   8    15771.86    15463.44    588.21 o
   5   6   8     2574.80     2548.68    266.33 o
   6   6   8    29429.81    29990.57   1301.54 o
  -6   7   8     3653.32     3829.71    320.15 o
  -5   7   8    14743.56    14997.08    428.87 o
  -4   7   8    23335.62    23041.19    671.94 o
  -3   7   8     1266.43     1094.87    193.94 o
  -2   7   8     4761.10     5050.23    223.68 o
  -1   7   8    16501.07    16816.12    541.73 o
   0   7   8     3167.83     3117.47    182.46 o
   1   7   8    18746.39    19008.15    429.56 o
   2   7   8     5438.15     5481.01    281.91 o
   3   7   8     2242.48     2400.34    268.60 o
   4   7   8    22249.51    22090.27    497.72 o
   5   7   8    14540.00    14201.77    592.01 o
   6   7   8     3315.82     3505.10    320.56 o
   7   7   8     6428.89     6943.46    482.22 o
  -7   8   8     2473.33     2021.63    445.62 o
  -6   8   8     2885.28     3359.46    439.77 o
  -5   8   8    13549.38    13055.20    562.39 o
  -4   8   8    10302.08    10180.78    367.58 o
  -3   8   8    20319.48    19371.67    426.89 o
  -2   8   8     1761.74     1800.34    234.71 o
  -1   8   8    23272.48    22454.64    474.48 o
   0   8   8     5563.40     6002.01    264.52 o
   1   8   8    21850.46    20991.47    465.94 o
   2   8   8     1112.94     1006.99    280.52 o
   3   8   8    20493.64    19714.14    616.66 o
   4   8   8    10918.06    10765.98    458.01 o
   5   8   8    15212.41    14031.89    564.71 o
   6   8   8     3596.54     4337.22    492.90 o
   7   8   8     1835.34     2134.84    495.53 o
   8   8   8     2831.71     2526.34    484.18 o
  -8   9   8     7691.17     8420.34    666.19 o
  -7   9   8     2382.39     2749.21    555.19 o
  -6   9   8     6547.14     6515.19    581.80 o
  -5   9   8     1033.75      877.92    442.99 o
  -4   9   8    18192.37    18572.09    821.56 o
  -3   9   8     1699.85     1813.45    276.64 o
  -2   9   8    27649.66    26769.29   1042.72 o
  -1   9   8      191.49      272.96    235.46 o
   0   9   8    25094.16    24228.09    569.95 o
   1   9   8       42.82      -10.67    248.21 o
   2   9   8    25718.35    23045.81    581.13 o
   3   9   8     2104.38     1668.33    363.43 o
   4   9   8    17722.82    17337.88    676.98 o
   5   9   8      752.76      660.94    498.49 o
   6   9   8     7308.77     7326.86    668.75 o
   7   9   8     2576.66     2606.59    547.62 o
   8   9   8     7890.07     8019.81    854.87 o
   9   9   8     3809.46     3793.93    633.57 o
  -9  10   8     1717.17     1868.27    734.30 o
  -8  10   8     4797.16     4670.12    654.56 o
  -7  10   8     5021.59     5222.20    633.07 o
  -6  10   8     5684.59     6589.78    615.03 o
  -5  10   8     2662.06     2805.90    499.54 o
  -4  10   8     1496.76     1387.53    483.00 o
  -3  10   8     7596.53     7734.94    511.69 o
  -2  10   8     6531.90     7240.30    433.39 o
  -1  10   8     5992.36     5920.06    386.05 o
   0  10   8    11939.52    11759.20    452.58 o
   1  10   8     6201.02     5727.06    461.78 o
   2  10   8     6709.02     6634.94    514.33 o
   3  10   8     7120.64     7067.66    623.90 o
   4  10   8     1674.60     1879.32    545.44 o
   5  10   8     2433.92     2897.59    584.07 o
   6  10   8     6304.66     5720.01    918.58 o
   7  10   8     4893.71     5131.77    636.63 o
   8  10   8     5264.58     5032.26    679.63 o
   9  10   8     1366.06     1264.85    655.70 o
  -8  11   8     2702.00     2170.76    760.39 o
  -7  11   8     4235.93     4259.73    754.52 o
  -6  11   8     2636.51     2865.14    723.86 o
  -5  11   8     3893.51     4387.31    815.59 o
  -4  11   8      378.99     -520.15    565.63 o
  -3  11   8     4158.90     4012.05    611.20 o
  -2  11   8     1381.44      962.40    482.95 o
  -1  11   8     8005.86     8308.73    841.26 o
   0  11   8     2484.46     2346.08    499.25 o
   1  11   8     7860.19     7627.98    596.46 o
   2  11   8     1343.71     1170.64    541.76 o
   3  11   8     3755.24     3502.19    617.02 o
   4  11   8      365.06      179.01    561.04 o
   5  11   8     4509.36     4568.27    662.91 o
   6  11   8     2112.65     1441.28    799.06 o
   7  11   8     3984.66     4127.49    752.58 o
   8  11   8     2691.62     1763.81    759.48 o
  -6  12   8     2260.71     1751.90    864.26 o
  -5  12   8     2455.26     2523.90    836.01 o
  -4  12   8     3761.19     4173.25    716.24 o
  -3  12   8      123.61      696.10    603.22 o
  -2  12   8     3540.46     3767.02    669.05 o
  -1  12   8      239.00      511.12    525.24 o
   0  12   8     4276.50     4161.70    591.66 o
   1  12   8      336.44      302.05    530.41 o
   2  12   8     3727.41     2632.48    633.86 o
   3  12   8      272.72     -600.51    600.51 o
   4  12   8     3800.72     3458.63    704.53 o
   5  12   8     1892.91     1751.28    685.99 o
   6  12   8     3020.68     3302.28    746.76 o
  -4  13   8     3554.54     4437.26   1161.99 o
  -3  13   8     2481.04     2783.95    849.67 o
  -2  13   8     1481.74     1101.55    868.18 o
  -1  13   8     2371.28     1984.53    666.48 o
   0  13   8     4770.08     3898.67    654.56 o
   1  13   8     1965.57     3147.27    692.09 o
   2  13   8     1140.59     1177.93    684.90 o
   3  13   8     2799.47     2585.97    739.71 o
   4  13   8     3424.58     2811.71    777.01 o
   0   1   9    10022.43     9654.98    155.82 o
   1   1   9    28194.36    27845.47    242.64 o
  -1   2   9    22192.63    21681.43    260.65 o
   0   2   9    24783.14    24045.37    309.07 o
   1   2   9    19705.82    18745.72    280.44 o
   2   2   9      119.70      184.88     81.84 o
  -2   3   9    17168.93    16299.66    418.03 o
  -1   3   9    24480.48    24034.18    371.27 o
   0   3   9    30388.77    29093.13    354.48 o
   1   3   9    22759.95    22071.00    303.43 o
   2   3   9    21207.35    19893.40    406.33 o
   3   3   9     1046.89      980.07    142.28 o
  -3   4   9     3757.04     3967.67    173.56 o
  -2   4   9     6811.28     6873.91    217.25 o
  -1   4   9     2678.02     3088.79    129.15 o
   0   4   9    50211.33    49180.16    710.19 o
   1   4   9     1884.97     2079.31    109.37 o
   2   4   9     5579.93     5457.16    187.25 o
   3   4   9     4625.37     4709.39    183.28 o
   4   4   9    34416.40    32936.94    502.74 o
  -4   5   9     3291.99     3104.14    186.03 o
  -3   5   9    23713.02    23231.00    425.51 o
  -2   5   9     3618.64     3838.80    178.86 o
  -1   5   9    17171.97    16632.15    469.49 o
   0   5   9     3252.01     3241.95    135.17 o
   1   5   9    19631.68    19063.07    510.29 o
   2   5   9     3411.95     3636.48    163.37 o
   3   5   9    25264.73    24702.69    357.43 o
   4   5   9     3364.51     3194.08    195.63 o
   5   5   9    22934.10    22343.64    578.72 o
  -5   6   9    15883.75    15538.13    403.91 o
  -4   6   9    16590.03    16859.52    371.24 o
  -3   6   9     8007.44     8346.86    255.37 o
  -2   6   9     6702.00     6862.40    248.13 o
  -1   6   9    23926.79    24124.55    669.27 o
   0   6   9     1726.22     2135.68    140.70 o
   1   6   9    22726.00    22913.09    571.37 o
   2   6   9     6961.39     7227.42    245.08 o
   3   6   9     8580.35     8408.46    295.59 o
   4   6   9    15175.08    15002.94    451.76 o
   5   6   9    15874.79    15324.93    440.44 o
   6   6   9     5989.83     6346.59    330.27 o
  -6   7   9    14915.71    14887.83    476.95 o
  -5   7   9     1376.12     1015.54    251.99 o
  -4   7   9     6088.89     5912.83    269.26 o
  -3   7   9      814.81      831.38    194.99 o
  -2   7   9    18251.34    18149.34    390.19 o
  -1   7   9      901.55      684.01    171.88 o
   0   7   9    26080.02    26172.54    748.88 o
   1   7   9      715.37      947.63    176.42 o
   2   7   9    18580.72    16755.80    472.31 o
   3   7   9     1127.75     1088.37    269.55 o
   4   7   9     5706.74     6368.43    389.06 o
   5   7   9     1305.19     1180.27    290.19 o
   6   7   9    13585.92    13562.44    546.90 o
   7   7   9     1971.91     1991.54    413.44 o
  -7   8   9    14716.27    15320.85   1183.45 o
  -6   8   9      309.03      500.81    389.71 o
  -5   8   9     3707.12     3733.54    304.74 o
  -4   8   9     3922.24     4022.04    296.56 o
  -3   8   9    23665.55    23487.89    697.56 o
  -2   8   9      979.35      848.59    205.73 o
  -1   8   9    20680.30    20206.10    798.26 o
   0   8   9     3907.02     3941.66    259.03 o
   1   8   9    21049.29    20627.40    766.51 o
   2   8   9     1340.87      736.28    278.44 o
   3   8   9    23415.16    21446.09    672.32 o
   4   8   9     3031.45     2649.25    343.48 o
   5   8   9     3753.62     3688.88    439.97 o
   6   8   9      200.63      243.58    433.46 o
   7   8   9    15127.67    14918.57    768.40 o
   8   8   9      736.08      598.99    511.08 o
  -8   9   9     4778.10     4131.50    550.58 o
  -7   9   9      196.53      344.34    505.47 o
  -6   9   9     3135.55     3742.19    544.19 o
  -5   9   9    12658.77    13434.57    733.88 o
  -4   9   9     6628.95     6298.48    371.34 o
  -3   9   9     6722.01     6711.78    354.96 o
  -2   9   9    12025.65    12353.01    686.82 o
  -1   9   9    11411.83    10741.81    466.78 o
   0   9   9     7059.17     6506.16    337.14 o
   1   9   9    10893.32    10290.43    483.12 o
   2   9   9    12023.54    10619.27    463.98 o
   3   9   9     7013.38     6654.01    492.18 o
   4   9   9     7620.77     6217.42    491.63 o
   5   9   9    14063.13    14126.66   1031.27 o
   6   9   9     2691.22     2472.44    605.74 o
   7   9   9       41.26      -68.54    483.52 o
   8   9   9     5370.26     4385.48    617.25 o
   9   9   9     6375.16     6875.17    712.94 o
  -9  10   9      554.40     -107.81    744.03 o
  -8  10   9     1631.85     1431.03    613.87 o
  -7  10   9      287.32      207.76    541.89 o
  -6  10   9     5427.09     6093.12    626.73 o
  -5  10   9     1541.13     1362.12    503.22 o
  -4  10   9    18453.20    17430.92    894.48 o
  -3  10   9     1563.47     2002.90    412.77 o
  -2  10   9     5833.97     6447.48    434.86 o
  -1  10   9      597.63      624.91    331.44 o
   0  10   9     8072.86     7934.75    551.24 o
   1  10   9      620.55      268.54    404.64 o
   2  10   9     5966.37     6118.32    529.08 o
   3  10   9     1707.39     1673.66    455.44 o
   4  10   9    16656.10    16583.45    874.41 o
   5  10   9     1909.43      977.15    546.45 o
   6  10   9     5907.40     6498.29    834.83 o
   7  10   9      157.83     -248.92    611.91 o
   8  10   9     1732.11     1367.44    685.09 o
   9  10   9      450.33     1247.54    659.37 o
  -8  11   9      906.51     1565.80    768.60 o
  -7  11   9     1608.59     1821.57    705.12 o
  -6  11   9     3959.17     3878.01   1338.91 o
  -5  11   9     8063.19     8996.94    953.58 o
  -4  11   9     2015.05     1933.13    632.48 o
  -3  11   9     3333.98     3693.87    626.59 o
  -2  11   9     1369.37     1267.77    497.78 o
  -1  11   9     5774.65     5759.76    506.48 o
   0  11   9     8788.20     8709.97    790.09 o
   1  11   9     6002.66     6456.53    656.61 o
   2  11   9     1049.07      671.34    552.14 o
   3  11   9     4658.89     4731.96    650.32 o
   4  11   9     2105.95     1819.21    622.65 o
   5  11   9     7731.05     6409.28    730.25 o
   6  11   9     4020.85     3476.32    797.41 o
   7  11   9     1174.08     1158.10    716.87 o
   8  11   9      849.39      434.49    731.90 o
  -6  12   9     4189.61     4098.08    924.33 o
  -5  12   9     4712.06     4740.41    902.95 o
  -4  12   9     2962.06     2531.14    687.40 o
  -3  12   9     2344.98     2462.79    669.19 o
  -2  12   9     1416.45     1302.12    628.25 o
  -1  12   9     7345.83     7982.13    672.02 o
   0  12   9     4419.18     3559.96    755.76 o
   1  12   9     7269.35     6790.73    727.49 o
   2  12   9     1258.98     1152.23    619.85 o
   3  12   9     2019.10     1672.09    662.28 o
   4  12   9     3495.53     2739.54    712.86 o
   5  12   9     4426.17     4049.70    758.64 o
   6  12   9     4143.51     3815.21    931.21 o
  -4  13   9     2769.38     2746.90   1065.07 o
  -3  13   9     1010.83      890.85    724.06 o
  -2  13   9     6801.63     6467.05    944.18 o
  -1  13   9     2245.63     2135.50    691.98 o
   0  13   9     5484.43     4950.69    723.98 o
   1  13   9     1708.81      923.98    671.07 o
   2  13   9     7687.85     7878.78    823.50 o
   3  13   9      698.94      279.32    693.11 o
   4  13   9     2200.44     1597.75    737.05 o
   0   1  10      179.61      204.63     80.44 o
   1   1  10      210.75      228.87     82.03 o
  -1   2  10     2706.19     2913.76    113.75 o
   0   2  10     4924.55     5068.47    144.91 o
   1   2  10     2377.65     2631.45    116.50 o
   2   2  10     4339.94     4577.30    144.29 o
  -2   3  10     3351.77     3665.21    140.83 o
  -1   3  10     9069.86     9115.50    190.10 o
   0   3  10       86.69      212.25    102.08 o
   1   3  10    10502.20    10374.05    251.46 o
   2   3  10     3596.03     3691.94    144.99 o
   3   3  10     1205.22     1446.56    152.54 o
  -3   4  10     3597.64     3923.01    178.24 o
  -2   4  10    10823.71    10756.94    257.91 o
  -1   4  10     2523.25     2684.85    134.41 o
   0   4  10    10869.66    10981.04    241.33 o
   1   4  10     3772.96     4281.34    140.99 o
   2   4  10    12970.31    12545.41    205.90 o
   3   4  10     3648.78     3829.19    181.19 o
   4   4  10     3262.70     3570.09    175.89 o
  -4   5  10     4515.98     4626.84    207.40 o
  -3   5  10     6426.87     6727.57    227.29 o
  -2   5  10    13949.27    13395.35    323.75 o
  -1   5  10     9640.04     9670.68    316.30 o
   0   5  10     1063.63      971.32    113.71 o
   1   5  10     9833.73     9996.30    265.04 o
   2   5  10    16065.25    15478.83    330.61 o
   3   5  10     7156.06     7384.70    248.34 o
   4   5  10     5764.58     5919.20    209.52 o
   5   5  10      103.89       -8.61    174.83 o
  -5   6  10     3532.64     3475.93    267.49 o
  -4   6  10     9805.89     9723.65    295.04 o
  -3   6  10    22280.38    21140.28    467.31 o
  -2   6  10      568.17      309.89    173.96 o
  -1   6  10     8359.84     8229.12    305.86 o
   0   6  10     1650.27     1963.94    163.17 o
   1   6  10     9542.47     8990.71    264.57 o
   2   6  10      673.22      561.87    179.93 o
   3   6  10    22244.28    20636.63    413.63 o
   4   6  10     8222.72     8308.39    350.85 o
   5   6  10     3679.95     4234.52    317.85 o
   6   6  10        1.99       39.86    259.17 o
  -6   7  10     2608.11     2702.26    334.22 o
  -5   7  10    10804.21    10650.71    389.61 o
  -4   7  10    18408.96    17900.18    434.10 o
  -3   7  10     2037.67     2224.35    212.00 o
  -2   7  10     9508.61     9172.93    324.62 o
  -1   7  10     6062.68     6285.23    252.78 o
   0   7  10       14.61      155.40    170.47 o
   1   7  10     5570.37     5786.13    251.68 o
   2   7  10     8993.18     8076.17    372.62 o
   3   7  10     2288.06     2074.92    289.87 o
   4   7  10    16507.85    16674.62    520.55 o
   5   7  10     8961.29     8761.49    387.30 o
   6   7  10     2356.95     2795.58    378.45 o
   7   7  10     1225.71     1704.51    454.94 o
  -7   8  10     2340.26     1934.47    451.51 o
  -6   8  10    13316.03    13060.73    688.49 o
  -5   8  10     6881.04     7720.20    400.27 o
  -4   8  10    11519.68    11635.10    405.40 o
  -3   8  10     3916.07     3997.63    252.62 o
  -2   8  10     4334.30     4690.34    255.12 o
  -1   8  10     1011.05      948.95    213.08 o
   0   8  10    20532.41    19641.00    638.54 o
   1   8  10      885.81      845.34    280.82 o
   2   8  10     3987.67     3902.91    338.10 o
   3   8  10     4203.39     4179.97    355.31 o
   4   8  10    11958.99    10753.12    666.48 o
   5   8  10     6512.80     6452.72    493.67 o
   6   8  10    10910.48    12116.03    738.64 o
   7   8  10     2524.67     1935.62    655.35 o
   8   8  10      681.92      384.49    505.45 o
  -8   9  10     1366.11      765.86    515.30 o
  -7   9  10     8847.78     9341.05    971.63 o
  -6   9  10     4970.47     4776.26    563.75 o
  -5   9  10    11406.57    11664.38    818.98 o
  -4   9  10      409.21      786.67    297.45 o
  -3   9  10     1273.40     1542.69    295.15 o
  -2   9  10     1151.89     1138.82    321.80 o
  -1   9  10    26558.07    24855.65    801.10 o
   0   9  10      288.17      -58.92    268.23 o
   1   9  10    25399.87    24061.69    601.01 o
   2   9  10     1503.70     1415.28    395.80 o
   3   9  10     1329.24     1333.46    392.28 o
   4   9  10      349.69      281.89    387.29 o
   5   9  10    12096.27    13414.28    784.71 o
   6   9  10     5245.81     6116.14    652.97 o
   7   9  10     9503.26     9343.77    758.90 o
   8   9  10     1619.52     1529.23    642.50 o
   9   9  10       50.14     -246.69    658.59 o
  -9  10  10     1634.86     1874.41    783.56 o
  -8  10  10     3426.06     4415.13    810.27 o
  -7  10  10     6030.62     6366.51    675.84 o
  -6  10  10     8131.08     8928.47    670.18 o
  -5  10  10     1208.46     1320.81    566.51 o
  -4  10  10     1262.12     1654.11    539.30 o
  -3  10  10     6557.85     6746.19    548.96 o
  -2  10  10     5777.54     6034.08    476.12 o
  -1  10  10     2938.46     2662.09    406.29 o
   0  10  10    12082.22    10967.12    680.76 o
   1  10  10     3617.09     3391.44    541.52 o
   2  10  10     5739.88     5891.47    517.20 o
   3  10  10     7520.84     7105.78    567.87 o
   4  10  10     1664.90     2210.25    571.69 o
   5  10  10     1135.92      818.37    595.48 o
   6  10  10     8271.36     8063.55    856.99 o
   7  10  10     6558.42     6437.91    743.33 o
   8  10  10     3723.61     3548.17    928.26 o
   9  10  10     2183.62     1933.03    982.57 o
  -7  11  10     3072.00     2592.44    921.03 o
  -6  11  10     1234.91      337.72    753.83 o
  -5  11  10      669.72     1032.78    964.54 o
  -4  11  10     7981.44     7797.60    805.19 o
  -3  11  10      785.57     1189.51    580.24 o
  -2  11  10    17922.11    17413.20    815.08 o
  -1  11  10     3917.24     4016.43    544.62 o
   0  11  10      197.49      341.43    506.82 o
   1  11  10     3059.35     2861.90    576.69 o
   2  11  10    18641.85    18569.18    918.52 o
   3  11  10      501.76      -11.67    559.64 o
   4  11  10     8913.12     9056.79    751.05 o
   5  11  10      676.77      457.71    609.78 o
   6  11  10     1089.20      688.08    802.78 o
   7  11  10     2712.76     2721.32    729.71 o
  -6  12  10      760.64      532.72    910.28 o
  -5  12  10     3770.33     3789.98    906.13 o
  -4  12  10     1771.78     1526.18    664.73 o
  -3  12  10    13880.47    14174.43    860.03 o
  -2  12  10      114.58      -74.61    730.03 o
  -1  12  10     4949.01     4647.11    620.71 o
   0  12  10      372.62      472.40    573.19 o
   1  12  10     3997.76     4645.87    661.17 o
   2  12  10      130.16     -288.47    584.33 o
   3  12  10    14115.01    14656.86    918.15 o
   4  12  10     1345.31     1355.13    689.30 o
   5  12  10     3133.36     3907.84    750.32 o
   6  12  10      594.33     1594.80    895.12 o
  -3  13  10      102.58       30.99    846.13 o
  -2  13  10     7979.78     6721.18    978.61 o
  -1  13  10     6195.16     4676.11   1085.72 o
   0  13  10       29.22     -106.61    657.75 o
   1  13  10     6268.26     5714.89    762.06 o
   2  13  10     6417.29     6877.65    816.86 o
   3  13  10      211.76      357.31    719.66 o
   0   1  11     7713.44     7692.69    181.03 o
   1   1  11      334.03      466.05     93.45 o
  -1   2  11    21691.62    21176.27    322.39 o
   0   2  11     5481.09     6020.72    171.52 o
   1   2  11    20811.47    20119.86    315.69 o
   2   2  11      562.18      519.15    102.97 o
  -2   3  11    11759.06    11613.99    271.20 o
  -1   3  11     4842.17     4987.86    158.06 o
   0   3  11     7455.09     7049.65    194.36 o
   1   3  11     5307.51     5084.86    160.31 o
   2   3  11    14520.50    14179.03    238.95 o
   3   3  11    23596.30    22208.62    580.65 o
  -3   4  11      924.16      847.79    156.68 o
  -2   4  11    19524.76    18861.58    395.82 o
  -1   4  11     4159.48     4258.06    158.27 o
   0   4  11     6778.31     6403.38    241.77 o
   1   4  11     4000.08     4188.47    165.45 o
   2   4  11    18093.31    17035.06    332.06 o
   3   4  11     1752.53     2021.22    189.43 o
   4   4  11    21229.76    20789.64    433.56 o
  -4   5  11     1162.45     1035.26    170.46 o
  -3   5  11    13125.55    12924.17    374.12 o
  -2   5  11     1460.97     1343.48    153.55 o
  -1   5  11    10350.28    10882.67    334.95 o
   0   5  11      196.68      277.07    114.91 o
   1   5  11    12339.63    12668.97    340.19 o
   2   5  11     1798.62     1780.44    140.18 o
   3   5  11    14109.09    13711.75    312.99 o
   4   5  11      800.71      736.78    163.47 o
   5   5  11    23891.24    23045.36    462.25 o
  -5   6  11     1806.19     1411.11    239.22 o
  -4   6  11    10846.47    10545.83    315.05 o
  -3   6  11    11890.44    12430.32    365.03 o
  -2   6  11     5935.56     6450.58    283.50 o
  -1   6  11    11202.96    10792.35    275.17 o
   0   6  11    33480.61    32464.40    910.65 o
   1   6  11    10655.53    10541.91    261.12 o
   2   6  11     5769.70     5971.08    242.71 o
   3   6  11    10896.27    11001.40    331.56 o
   4   6  11    10030.91     9988.87    451.68 o
   5   6  11      686.79      615.29    270.33 o
   6   6  11     8918.90     9465.79    412.66 o
  -6   7  11    13611.17    13578.91    616.89 o
  -5   7  11     1080.09      847.79    291.17 o
  -4   7  11     5910.73     6212.75    263.87 o
  -3   7  11     2122.61     2076.48    214.68 o
  -2   7  11    23573.44    23308.28    812.48 o
  -1   7  11     1340.05     1474.70    209.76 o
   0   7  11     3372.78     3478.10    212.14 o
   1   7  11     1836.82     1774.20    238.96 o
   2   7  11    25166.05    23431.07    589.17 o
   3   7  11     1931.30     2112.49    303.10 o
   4   7  11     5925.36     5929.14    341.43 o
   5   7  11     1215.97     1323.57    305.57 o
   6   7  11    12884.91    12761.29    570.65 o
   7   7  11     3802.16     4131.87    557.04 o
  -7   8  11    11926.15    11127.24    647.80 o
  -6   8  11       40.71      221.91    429.91 o
  -5   8  11      776.97      709.76    335.95 o
  -4   8  11     6649.73     6914.20    354.50 o
  -3   8  11     6394.25     6320.20    307.72 o
  -2   8  11     8117.39     8160.19    351.85 o
  -1   8  11    10278.31     9986.73    357.03 o
   0   8  11      212.87      211.39    265.40 o
   1   8  11    11323.44    11034.50    460.68 o
   2   8  11     8290.70     7960.98    402.69 o
   3   8  11     5643.57     5077.97    370.52 o
   4   8  11     6642.76     6106.57    478.03 o
   5   8  11      491.10       -3.80    388.43 o
   6   8  11       20.54     -131.28    482.32 o
   7   8  11    12972.71    12318.65   1160.06 o
   8   8  11     5580.55     6634.89    702.86 o
  -8   9  11     4890.24     4802.96    834.05 o
  -7   9  11     1395.14     1314.84    546.09 o
  -6   9  11      978.24     1205.11    518.31 o
  -5   9  11     5269.53     5848.57    539.21 o
  -4   9  11     1524.68     1325.75    366.81 o
  -3   9  11    16360.72    16748.64    505.10 o
  -2   9  11     5726.12     5615.46    468.13 o
  -1   9  11     4097.66     4036.82    387.05 o
   0   9  11      141.24      249.90    306.50 o
   1   9  11     3106.32     2908.62    425.92 o
   2   9  11     6419.27     6219.26    496.61 o
   3   9  11    16387.23    15000.17    686.14 o
   4   9  11     2010.41     1891.16    457.08 o
   5   9  11     5615.20     6397.20    629.53 o
   6   9  11      777.31      854.79    547.62 o
   7   9  11     1617.69     2360.65    701.10 o
   8   9  11     4992.58     5507.03    729.76 o
   9   9  11     4073.00     4224.93    753.37 o
  -8  10  11     2595.52     2511.69    731.73 o
  -7  10  11     1053.49      624.46    663.50 o
  -6  10  11     4912.48     4926.00    858.10 o
  -5  10  11     1628.80     1111.80    565.33 o
  -4  10  11    11313.18    11131.42    844.50 o
  -3  10  11     3886.66     4220.78    578.10 o
  -2  10  11    11582.15    11494.33    691.36 o
  -1  10  11     2266.88     2274.31    508.39 o
   0  10  11     7167.59     7705.98    616.30 o
   1  10  11     2032.03     2060.95    512.86 o
   2  10  11    11415.82    11574.93    717.30 o
   3  10  11     4102.40     4266.53    590.24 o
   4  10  11    10847.89    11163.71    727.83 o
   5  10  11     1691.46     1993.18    618.48 o
   6  10  11     5347.87     6294.26    865.72 o
   7  10  11     1202.70        4.68    718.01 o
   8  10  11     2993.68     3682.09    761.44 o
  -7  11  11      916.72     2474.66   1022.51 o
  -6  11  11     4883.03     5028.58    882.04 o
  -5  11  11    10151.29    10249.35    948.89 o
  -4  11  11      873.51      473.77    628.44 o
  -3  11  11     5253.97     4769.62    671.41 o
  -2  11  11     1958.61     1839.65    562.01 o
  -1  11  11    11748.92    11749.34    755.36 o
   0  11  11     2814.33     2535.27    568.25 o
   1  11  11    13114.27    13378.13    995.92 o
   2  11  11     1534.73     1045.92    589.25 o
   3  11  11     5504.26     5318.54    665.19 o
   4  11  11      983.83      870.51    597.70 o
   5  11  11     9409.28    10389.77    852.03 o
   6  11  11     4928.14     4298.52    864.74 o
   7  11  11      597.54      300.51    714.93 o
  -5  12  11     2771.70     2018.91    884.51 o
  -4  12  11      766.79       29.89    654.68 o
  -3  12  11     1804.92     1610.62    734.18 o
  -2  12  11     1862.31     2305.95   1134.54 o
  -1  12  11     7575.90     8756.59   1010.10 o
   0  12  11     8257.80     8152.13    754.15 o
   1  12  11     8021.01     8844.94    989.86 o
   2  12  11     1553.55     1853.90    653.85 o
   3  12  11     1422.87     1475.16    658.78 o
   4  12  11      970.78      776.96    668.52 o
   5  12  11     2690.79     2151.37    791.56 o
  -2  13  11     4262.62     5404.66   1084.74 o
  -1  13  11     1453.94     1667.82   1000.72 o
   0  13  11     5108.48     6038.58    789.72 o
   1  13  11     1433.49     1976.10    738.27 o
   2  13  11     4956.84     4862.77    799.70 o
   0   0  12    70762.03    65826.19   1638.96 o
   0   1  12     1756.63     1689.78    117.72 o
   1   1  12    81816.67    80187.82    880.99 o
  -1   2  12    16606.69    16326.09    317.78 o
   0   2  12    17799.51    16109.25    237.07 o
   1   2  12    18112.26    17592.87    388.43 o
   2   2  12    15718.16    16029.12    291.64 o
  -2   3  12    57693.05    55474.77    855.60 o
  -1   3  12     4105.28     4047.69    151.83 o
   0   3  12      187.49      256.78    111.67 o
   1   3  12     4094.89     4339.85    163.67 o
   2   3  12    58017.98    53740.30    653.68 o
   3   3  12     2386.25     3056.05    149.50 o
  -3   4  12    30475.34    28773.21    720.17 o
  -2   4  12    11815.77    12318.49    249.22 o
  -1   4  12    12181.75    12569.80    304.45 o
   0   4  12    20398.18    19985.13    298.62 o
   1   4  12     9798.86     9889.19    246.86 o
   2   4  12    13180.77    12892.46    258.60 o
   3   4  12    27299.75    26619.76    635.44 o
   4   4  12     2262.40     2312.74    204.82 o
  -4   5  12     4231.45     4525.85    212.66 o
  -3   5  12    12084.98    11698.39    339.51 o
  -2   5  12     7204.15     7020.84    235.76 o
  -1   5  12    38547.94    38523.80    667.65 o
   0   5  12      113.17      173.61    143.62 o
   1   5  12    37458.54    36134.39    586.56 o
   2   5  12     7045.62     7143.96    244.44 o
   3   5  12    10898.85    10627.20    307.52 o
   4   5  12     3223.94     3325.20    198.40 o
   5   5  12    10189.70     9996.93    300.08 o
  -5   6  12     3052.73     2960.61    254.53 o
  -4   6  12    18165.67    17352.78    451.87 o
  -3   6  12     1169.33     1125.57    199.62 o
  -2   6  12    29673.42    28669.06    954.76 o
  -1   6  12      333.45      416.39    165.25 o
   0   6  12    38240.30    38311.12    902.57 o
   1   6  12      296.68      228.31    158.59 o
   2   6  12    27901.07    26826.54    635.86 o
   3   6  12      901.26      739.98    197.76 o
   4   6  12    17940.73    17084.67    553.89 o
   5   6  12     3041.56     3080.89    311.86 o
   6   6  12    20034.31    20191.30    791.77 o
  -6   7  12     1911.50     1691.09    400.57 o
  -5   7  12    22466.86    21627.50    609.20 o
  -4   7  12    13298.30    12727.50    422.14 o
  -3   7  12    12927.91    12768.94    371.93 o
  -2   7  12    11062.35    10790.49    406.33 o
  -1   7  12    14951.23    14959.88    369.03 o
   0   7  12     6757.71     6782.78    268.45 o
   1   7  12    15616.81    15357.52    636.77 o
   2   7  12    11015.52    10935.38    717.26 o
   3   7  12    14046.42    12820.59    490.11 o
   4   7  12    12866.86    12929.57    462.08 o
   5   7  12    23826.41    22908.08   1014.65 o
   6   7  12     1442.54     1318.54    378.80 o
   7   7  12      879.11      832.41    427.77 o
  -7   8  12     4385.19     4652.90    558.92 o
  -6   8  12     4125.59     4270.92    462.90 o
  -5   8  12     5124.00     5436.34    440.96 o
  -4   8  12     3486.81     3885.92    311.08 o
  -3   8  12    15691.80    15457.74    633.53 o
  -2   8  12     1992.24     1912.96    276.47 o
  -1   8  12    11054.40    11246.73    433.67 o
   0   8  12     5560.21     5150.89    390.23 o
   1   8  12     9176.21     8943.97    414.86 o
   2   8  12     1469.62     1411.50    317.86 o
   3   8  12    16625.34    15559.46    712.98 o
   4   8  12     3352.17     3305.70    440.46 o
   5   8  12     5828.35     5385.60    487.95 o
   6   8  12     4695.33     4079.88    489.77 o
   7   8  12     4435.65     4468.35    702.53 o
   8   8  12      603.31     1013.58    597.82 o
  -8   9  12     3730.70     3593.20    838.65 o
  -7   9  12     2546.47     2964.85    573.62 o
  -6   9  12     3219.12     3114.46    606.25 o
  -5   9  12     2073.27     1957.23    645.39 o
  -4   9  12     7687.63     7912.35    593.10 o
  -3   9  12      976.61     1029.11    342.61 o
  -2   9  12     8786.76     8857.86    528.94 o
  -1   9  12     1168.29     1090.21    394.34 o
   0   9  12     3813.54     3400.90    514.57 o
   1   9  12     1570.86     1069.24    408.97 o
   2   9  12     8535.01     8228.22    537.38 o
   3   9  12     1527.24     2009.08    451.05 o
   4   9  12     7642.64     7458.80    558.51 o
   5   9  12     1575.04     1032.24    537.40 o
   6   9  12     3637.94     4427.97    701.87 o
   7   9  12     3641.96     2610.17    736.00 o
   8   9  12     3454.09     3452.88    714.68 o
   9   9  12     2472.83     2365.67    739.91 o
  -8  10  12     4869.35     6147.25    966.12 o
  -7  10  12     6181.44     5866.50    892.21 o
  -6  10  12     3463.80     3747.82    969.43 o
  -5  10  12     1509.58     1472.72    842.79 o
  -4  10  12      552.06     1026.83    598.45 o
  -3  10  12     5577.34     5063.97    690.33 o
  -2  10  12     6505.94     6931.50    669.15 o
  -1  10  12     5929.26     5314.20    726.15 o
   0  10  12     3568.06     3242.48    572.19 o
   1  10  12     5339.22     4377.18    577.08 o
   2  10  12     6676.62     5708.81    625.54 o
   3  10  12     4755.40     3991.55    591.97 o
   4  10  12      593.09      755.45    587.57 o
   5  10  12     1720.42     2088.12    618.49 o
   6  10  12     3366.72     3417.00    784.25 o
   7  10  12     6334.53     6277.05    926.74 o
   8  10  12     5087.85     5084.28    780.63 o
  -7  11  12     3370.34     4329.18   1202.64 o
  -6  11  12     3757.40     4625.92   1065.20 o
  -5  11  12     2983.32     2855.88    974.43 o
  -4  11  12       68.45      -89.13    701.32 o
  -3  11  12    11448.06    12749.34   1184.07 o
  -2  11  12     2323.47     2108.32    701.72 o
  -1  11  12     5191.46     5401.70    783.61 o
   0  11  12      337.51     -175.25    544.97 o
   1  11  12     5337.13     5518.50    663.49 o
   2  11  12     2014.12     1708.86    603.79 o
   3  11  12    11005.66    11014.61    792.68 o
   4  11  12       65.48      234.43    640.06 o
   5  11  12     3527.25     4518.87    746.80 o
   6  11  12     3418.21     4305.46    881.50 o
   7  11  12     3442.61     3525.14    927.69 o
  -5  12  12     2200.34     2773.59   1125.50 o
  -4  12  12     4330.13     4559.56   1047.22 o
  -3  12  12     1453.50        4.43    955.59 o
  -2  12  12     6594.77     6211.91   1083.61 o
  -1  12  12      332.53      501.78    765.60 o
   0  12  12     2110.64     2756.90    674.49 o
   1  12  12      369.09       87.68    603.73 o
   2  12  12     6452.15     5969.01    738.33 o
   3  12  12     1463.59     1163.72    664.40 o
   4  12  12     4302.31     4492.08    815.95 o
   5  12  12     1600.11      475.05    761.19 o
  -1  13  12      835.82     2177.48   1683.69 o
   0  13  12     1211.17     1519.28    717.26 o
   1  13  12      771.13     1610.06    728.22 o
   0   1  13    11733.55    11014.83    267.19 o
   1   1  13    45711.66    42526.94    451.58 o
  -1   2  13    37396.57    34963.35    468.86 o
   0   2  13    67888.20    65947.29    746.84 o
   1   2  13    33577.52    31522.15    566.99 o
   2   2  13    52788.81    49424.01    568.15 o
  -2   3  13     9411.76     9664.08    231.38 o
  -1   3  13    52813.99    50097.15   1028.50 o
   0   3  13    39775.72    36698.70    478.45 o
   1   3  13    53085.34    50810.12    732.06 o
   2   3  13     9919.61     9869.87    235.86 o
   3   3  13       15.58      196.25    130.16 o
  -3   4  13    19911.31    18859.81    471.59 o
  -2   4  13    20023.45    19660.85    381.67 o
  -1   4  13    19136.57    19310.58    373.32 o
   0   4  13    42538.48    40194.14   1013.12 o
   1   4  13    19656.02    19083.31    358.19 o
   2   4  13    19246.04    18585.91    367.63 o
   3   4  13    20346.31    19223.00    370.94 o
   4   4  13    21256.36    20121.63    390.92 o
  -4   5  13    16916.90    16125.46    331.28 o
  -3   5  13    21217.92    19938.10    407.48 o
  -2   5  13    33172.40    32217.44    755.13 o
  -1   5  13    15684.08    15582.74    297.89 o
   0   5  13    10192.42    10167.83    271.48 o
   1   5  13    15491.11    15345.67    321.51 o
   2   5  13    34263.80    32786.04    504.35 o
   3   5  13    20902.20    20273.38    558.03 o
   4   5  13    15134.89    14381.16    339.06 o
   5   5  13    12801.41    11874.06    319.87 o
  -5   6  13     3902.09     4062.96    281.42 o
  -4   6  13    15577.44    15307.83    359.37 o
  -3   6  13    21077.90    21218.16    473.36 o
  -2   6  13    23357.50    22910.89    654.30 o
  -1   6  13     4566.96     4854.88    231.17 o
   0   6  13     2149.56     2354.75    191.30 o
   1   6  13     4209.19     4260.99    226.90 o
   2   6  13    25989.64    25520.81    459.18 o
   3   6  13    21793.95    21263.33    410.71 o
   4   6  13    15724.44    15671.63    432.25 o
   5   6  13     3737.24     3969.86    312.89 o
   6   6  13     3340.42     3124.58    379.33 o
  -6   7  13     3649.43     3726.75    458.79 o
  -5   7  13     2161.21     2147.77    322.95 o
  -4   7  13     8404.25     8483.80    301.90 o
  -3   7  13    18967.26    19211.60    615.08 o
  -2   7  13     9963.56    10044.88    360.08 o
  -1   7  13    21609.03    21631.84    671.21 o
   0   7  13     5400.30     5791.44    275.35 o
   1   7  13    20115.52    19273.11    536.11 o
   2   7  13     9159.28     9539.70    437.88 o
   3   7  13    19699.02    19675.44    711.03 o
   4   7  13     9544.37     9594.24    459.26 o
   5   7  13     2165.80     2238.68    384.84 o
   6   7  13     3641.25     3186.71    416.24 o
   7   7  13    20187.61    19619.96    945.10 o
  -7   8  13     3988.94     3475.01    538.93 o
  -6   8  13     8919.48     9946.03    610.29 o
  -5   8  13     9493.40     9665.56    777.05 o
  -4   8  13     2220.70     2743.32    323.49 o
  -3   8  13      601.59      464.64    260.45 o
  -2   8  13    12393.74    12183.15    431.57 o
  -1   8  13    10231.60    10285.06    408.72 o
   0   8  13    25313.41    22864.65    663.18 o
   1   8  13    11622.40    11787.20    569.57 o
   2   8  13    12945.15    12953.90    618.57 o
   3   8  13      866.28      541.28    385.89 o
   4   8  13     1965.01     1724.91    428.41 o
   5   8  13     9018.06     9030.78    558.44 o
   6   8  13     8485.40     8994.11    682.56 o
   7   8  13     3386.78     2627.90    680.13 o
   8   8  13     7098.12     6528.55    711.33 o
  -8   9  13      518.79     -102.40    651.93 o
  -7   9  13     5480.13     6824.38    701.85 o
  -6   9  13     6171.88     6865.31    798.38 o
  -5   9  13     6089.22     5775.89    722.37 o
  -4   9  13     4232.18     4008.39    558.98 o
  -3   9  13       88.52      -57.19    399.88 o
  -2   9  13     2846.66     2350.87    483.51 o
  -1   9  13     6469.66     6350.67    993.12 o
   0   9  13     9042.30     8573.77    624.91 o
   1   9  13     7536.58     7767.94    588.92 o
   2   9  13     2907.29     3186.07    551.95 o
   3   9  13      122.19      -10.31    493.09 o
   4   9  13     3566.64     3488.23    595.94 o
   5   9  13     5778.85     5897.09    656.71 o
   6   9  13     6028.60     7121.23    988.49 o
   7   9  13     5296.19     5674.28    820.93 o
   8   9  13      529.61      185.46    636.43 o
   9   9  13      159.13      391.24    730.87 o
  -8  10  13       41.31      -69.87   1035.31 o
  -7  10  13      775.62      460.43    801.33 o
  -6  10  13     2869.45     2984.81    795.00 o
  -5  10  13     6268.58     8587.45   2982.68 o
  -4  10  13     2957.15     4204.68    749.94 o
  -3  10  13     6741.15     8388.05   1339.80 o
  -2  10  13       51.67     -268.90    588.22 o
  -1  10  13     7706.97     6521.74    744.66 o
   0  10  13     2603.45     2314.15    541.43 o
   1  10  13     7669.12     6930.69    694.97 o
   2  10  13       27.79       24.05    498.16 o
   3  10  13     6980.38     6380.86    675.86 o
   4  10  13     3235.06     2856.51    617.77 o
   5  10  13     5701.42     5984.77    715.67 o
   6  10  13     2289.56     2247.15    788.33 o
   7  10  13      435.66     1060.80    782.36 o
   8  10  13      113.66      161.52    733.57 o
  -6  11  13     1332.04     1954.50   1003.98 o
  -5  11  13     1034.11      786.19    917.57 o
  -4  11  13     6614.76     6910.74   1223.83 o
  -3  11  13     3349.71     2312.21    911.40 o
  -2  11  13     3526.84     3816.70    772.38 o
  -1  11  13      473.64       -1.64    660.05 o
   0  11  13     1679.43     2201.08    578.19 o
   1  11  13      448.20      244.80    556.39 o
   2  11  13     4126.72     4603.70    659.41 o
   3  11  13     2881.98     2342.50    662.22 o
   4  11  13     6084.46     6582.55    781.73 o
   5  11  13     1100.52     1133.67    700.82 o
   6  11  13     1181.12      894.36    823.74 o
  -4  12  13      322.60     2231.40   1589.51 o
  -3  12  13     2412.72     3373.96   1008.56 o
  -2  12  13     4445.47     3015.96   1014.63 o
  -1  12  13      801.69     -223.12    750.19 o
   0  12  13     1017.82      382.63    612.00 o
   1  12  13      817.82      775.80    641.18 o
   2  12  13     4993.61     5067.21    724.30 o
   3  12  13     2291.98     2274.81    741.37 o
   4  12  13      468.90     1339.56    742.79 o
   0   1  14    77331.19    73612.39   1082.80 o
   1   1  14    14135.51    13825.34    285.61 o
  -1   2  14    16047.61    15243.61    288.56 o
   0   2  14     1118.29     1359.78    147.09 o
   1   2  14    19997.31    19651.34    299.16 o
   2   2  14    79484.37    74327.55   1254.75 o
  -2   3  14      410.05      562.81    134.64 o
  -1   3  14    34219.32    31394.69    451.88 o
   0   3  14      224.69      369.35    141.58 o
   1   3  14    32150.54    30470.73    664.88 o
   2   3  14      322.97      376.00    138.07 o
   3   3  14   114216.09   108806.38   1994.71 o
  -3   4  14     2381.72     2634.58    215.20 o
  -2   4  14    58490.40    53879.48   1401.75 o
  -1   4  14    19727.58    19088.10    396.71 o
   0   4  14     9028.96     9146.44    274.04 o
   1   4  14    18870.45    18180.12    304.10 o
   2   4  14    61658.72    58283.33   1203.39 o
   3   4  14     2875.70     2926.70    223.46 o
   4   4  14    31928.50    31400.43    456.56 o
  -4   5  14    10479.40    10470.67    323.06 o
  -3   5  14    20614.05    19725.13    442.56 o
  -2   5  14    16766.61    16004.86    400.92 o
  -1   5  14     6308.61     6155.42    234.14 o
   0   5  14    64348.52    60254.57    733.43 o
   1   5  14     7660.13     7554.94    249.52 o
   2   5  14    15004.83    14423.26    340.45 o
   3   5  14    17405.16    16601.45    362.07 o
   4   5  14    10864.59    11077.25    342.04 o
   5   5  14      444.58      299.60    193.17 o
  -5   6  14    29635.73    30016.03   1026.94 o
  -4   6  14      738.16      718.59    197.21 o
  -3   6  14      996.92      951.20    212.19 o
  -2   6  14      263.25      140.74    197.74 o
  -1   6  14    33703.92    32284.52   1047.01 o
   0   6  14     1865.32     2138.41    188.30 o
   1   6  14    34277.79    32863.23    671.37 o
   2   6  14      263.44      398.40    191.81 o
   3   6  14     1725.16     1911.19    222.20 o
   4   6  14      967.62      812.99    244.35 o
   5   6  14    30344.63    30070.19    542.55 o
   6   6  14     4342.40     5325.03    402.95 o
  -6   7  14    12909.07    13288.43   1336.61 o
  -5   7  14     9352.70     9349.53    538.28 o
  -4   7  14    12687.20    12715.95    389.00 o
  -3   7  14    13793.71    13350.97    417.26 o
  -2   7  14     3959.68     4011.60    269.15 o
  -1   7  14     2334.95     2953.27    247.09 o
   0   7  14    25135.50    23823.29    540.33 o
   1   7  14     2617.35     2734.69    262.22 o
   2   7  14     3089.72     3159.70    312.76 o
   3   7  14    13552.21    13536.94    515.92 o
   4   7  14    11020.28    10579.47    488.61 o
   5   7  14     8354.47     8858.27    741.20 o
   6   7  14    15464.36    17265.84   1071.65 o
   7   7  14       40.47     -473.82    500.61 o
  -7   8  14       62.93      446.31    517.86 o
  -6   8  14     1920.22      964.71    577.29 o
  -5   8  14     3690.37     4359.46    587.69 o
  -4   8  14    19610.39    19378.11    995.79 o
  -3   8  14      759.58      687.81    258.68 o
  -2   8  14    20773.86    19940.10    819.39 o
  -1   8  14     6059.01     6159.30    437.36 o
   0   8  14     8666.10     8651.63    728.98 o
   1   8  14     7048.16     7221.11    455.60 o
   2   8  14    19223.63    19074.79    789.47 o
   3   8  14     1267.92     1520.59    411.03 o
   4   8  14    20748.43    20214.88   1059.29 o
   5   8  14     3529.24     3549.90    585.58 o
   6   8  14     1784.36     1348.01    544.21 o
   7   8  14       76.02      317.46    621.38 o
   8   8  14     2842.50     3043.07    667.12 o
  -8   9  14     3183.42     3381.25    731.57 o
  -7   9  14     2874.24     3148.82    991.32 o
  -6   9  14      595.60      552.25    565.43 o
  -5   9  14     4269.26     3959.27    716.39 o
  -4   9  14       31.81     -114.13    484.73 o
  -3   9  14    15928.90    15447.96    814.54 o
  -2   9  14     1492.04     1301.94    471.25 o
  -1   9  14     8227.29     8379.89    724.97 o
   0   9  14     1726.03     1639.61    599.63 o
   1   9  14     7580.44     8074.01    641.70 o
   2   9  14     1971.42     2078.84    530.76 o
   3   9  14    15585.65    15165.64   1174.94 o
   4   9  14      141.75      460.74    508.66 o
   5   9  14     4787.18     4952.96    656.71 o
   6   9  14      661.31      529.46    585.08 o
   7   9  14     3042.75     2792.48    746.83 o
   8   9  14     3779.31     4643.72    927.48 o
  -7  10  14     4333.58     4365.11    859.50 o
  -6  10  14     1691.42     1204.06    759.20 o
  -5  10  14     1977.50     1475.78    887.75 o
  -4  10  14     2686.10     2334.43    722.63 o
  -3  10  14      779.52      577.04    611.32 o
  -2  10  14     7251.72     6488.87    996.12 o
  -1  10  14     4456.44     3549.91    675.74 o
   0  10  14      713.67      669.38    608.13 o
   1  10  14     4562.70     3817.46    627.84 o
   2  10  14     7645.10     7444.87    699.79 o
   3  10  14      789.92      462.99    561.84 o
   4  10  14     2056.92     1568.95    711.49 o
   5  10  14     2308.42     2294.11    645.13 o
   6  10  14     1836.28     1869.96    665.52 o
   7  10  14     4031.52     3889.35    865.29 o
  -6  11  14     4289.29     5325.34   1149.98 o
  -5  11  14     1623.28     1226.54    951.24 o
  -4  11  14     1863.48     1257.14    708.44 o
  -3  11  14      664.67      758.08    868.35 o
  -2  11  14     2646.75     1968.69    748.77 o
  -1  11  14      515.52     -416.08    674.76 o
   0  11  14     7870.35     7716.43    838.32 o
   1  11  14      385.89       14.03    573.32 o
   2  11  14     1679.04     1150.39    630.99 o
   3  11  14      610.89      416.89    619.75 o
   4  11  14     2042.54     2316.95    672.63 o
   5  11  14     1361.21      850.75    694.54 o
   6  11  14     4871.28     3943.05    932.44 o
  -4  12  14     1818.23     2102.44   1515.61 o
  -3  12  14      712.28     -287.92    988.91 o
  -2  12  14       89.01     -415.08   1135.26 o
  -1  12  14     4931.76     4175.48    908.69 o
   0  12  14      132.34      -13.15    742.85 o
   1  12  14     5453.29     5247.92    733.87 o
   2  12  14       97.63     -400.68    672.33 o
   3  12  14      738.66      610.05    722.40 o
   4  12  14     1333.37      167.22    731.75 o
   0   1  15    13761.58    13349.54    277.70 o
   1   1  15    17497.94    16343.39    292.27 o
  -1   2  15    23917.94    22399.04    327.30 o
   0   2  15    50325.46    47476.44    746.33 o
   1   2  15    23409.91    22265.21    357.39 o
   2   2  15    19932.80    19061.03    435.31 o
  -2   3  15     4789.79     4988.02    194.01 o
  -1   3  15    24031.83    22809.29    482.17 o
   0   3  15    23322.24    21733.40    393.60 o
   1   3  15    27096.56    25549.82    435.97 o
   2   3  15     3803.96     3914.11    186.20 o
   3   3  15     7475.92     7603.61    253.61 o
  -3   4  15    15273.03    14967.49    370.48 o
  -2   4  15     3804.98     4345.56    215.82 o
  -1   4  15    23571.61    22823.31    360.13 o
   0   4  15    11828.02    11548.51    297.05 o
   1   4  15    24168.92    23347.23    535.90 o
   2   4  15     3647.17     4119.14    229.45 o
   3   4  15    15321.57    14625.63    374.84 o
   4   4  15       47.27       22.70    205.41 o
  -4   5  15    20674.41    19916.36    595.41 o
  -3   5  15    10767.02    10519.59    308.48 o
  -2   5  15    11211.15    11429.20    324.98 o
  -1   5  15     3159.40     3101.05    221.95 o
   0   5  15    20950.43    20173.66    613.16 o
   1   5  15     3190.43     3638.98    232.48 o
   2   5  15     9901.33    10245.40    341.82 o
   3   5  15    11136.70    11348.32    350.41 o
   4   5  15    20739.96    19972.10    400.71 o
   5   5  15       75.24       14.73    195.36 o
  -5   6  15     5728.47     5890.40    310.94 o
  -4   6  15     5238.51     5368.40    253.70 o
  -3   6  15    14277.82    14255.46    378.57 o
  -2   6  15    17645.61    17905.10    414.76 o
  -1   6  15     2734.07     2766.21    213.71 o
   0   6  15    10456.12    10190.27    338.82 o
   1   6  15     4917.77     4834.80    260.69 o
   2   6  15    17422.58    17668.85    395.91 o
   3   6  15    13774.82    13840.79    416.66 o
   4   6  15     5838.93     5838.13    317.53 o
   5   6  15     5337.83     5326.25    367.07 o
   6   6  15     3421.24     3627.41    419.32 o
  -6   7  15      134.93       18.47    500.16 o
  -5   7  15     9951.13    10050.52    520.98 o
  -4   7  15     2604.87     2845.79    277.21 o
  -3   7  15    17751.78    17588.07    570.66 o
  -2   7  15     4276.04     4661.51    274.15 o
  -1   7  15    23612.79    22844.97    470.95 o
   0   7  15      830.06      846.16    254.79 o
   1   7  15    21815.92    20413.32    468.84 o
   2   7  15     4917.24     4619.85    372.05 o
   3   7  15    15914.00    14677.40    592.28 o
   4   7  15     2675.83     2544.24    396.90 o
   5   7  15     9911.34    10603.04    580.20 o
   6   7  15       62.22      312.90    441.52 o
   7   7  15    13484.45    12734.38    761.45 o
  -7   8  15      820.28      896.76    539.32 o
  -6   8  15     8731.91     9476.26   1016.63 o
  -5   8  15     3326.10     3591.64    516.90 o
  -4   8  15     5217.61     4990.06    426.36 o
  -3   8  15      152.69       44.68    266.84 o
  -2   8  15    16478.70    17246.26    632.19 o
  -1   8  15     2771.31     2970.16    441.24 o
   0   8  15    17986.12    17363.70   1349.51 o
   1   8  15     3450.45     3628.90    462.62 o
   2   8  15    17313.65    16526.07    824.96 o
   3   8  15      157.51      -11.03    465.61 o
   4   8  15     5259.16     5922.25    803.72 o
   5   8  15     3063.10     2707.59    552.65 o
   6   8  15    10464.48    11628.25    752.60 o
   7   8  15      814.98      285.62    660.08 o
   8   8  15    11319.92    12348.74   1608.07 o
  -8   9  15      237.78     -747.35    747.35 o
  -7   9  15     4145.80     3952.51    711.74 o
  -6   9  15     4269.31     5514.03    696.61 o
  -5   9  15     2129.54     1664.02    717.48 o
  -4   9  15     9878.99     9986.74   1099.24 o
  -3   9  15     4632.46     5367.93    450.77 o
  -2   9  15     2855.76     3563.98    685.04 o
  -1   9  15     6749.74     6488.95    742.83 o
   0   9  15    12551.24    11749.32    844.98 o
   1   9  15     7383.20     6899.97    646.03 o
   2   9  15     2354.09     2571.66    551.66 o
   3   9  15     4674.55     5085.53    730.85 o
   4   9  15    10539.12    11716.74    857.47 o
   5   9  15     1731.59     1575.16    586.79 o
   6   9  15     5352.26     5108.57    690.80 o
   7   9  15     3571.35     2556.95    834.45 o
   8   9  15      373.83      648.47    689.00 o
  -7  10  15      695.49     -135.23    900.67 o
  -6  10  15      212.85      717.28    800.85 o
  -5  10  15    11832.91    13226.40   1278.55 o
  -4  10  15      371.20     -410.39    629.93 o
  -3  10  15     3345.21     2397.28    835.82 o
  -2  10  15      189.56      331.85    599.21 o
  -1  10  15     7794.83     7829.60   1184.20 o
   0  10  15       26.93      307.16    666.55 o
   1  10  15     7840.64     7923.88    710.79 o
   2  10  15      121.04     -137.59    542.62 o
   3  10  15     3865.14     4554.24    660.84 o
   4  10  15      315.01       47.63    583.17 o
   5  10  15    11442.83    12709.16    890.72 o
   6  10  15      117.98     -213.05    641.35 o
   7  10  15      605.42     -816.00    816.00 o
  -5  11  15      793.01      449.61    926.80 o
  -4  11  15     5570.04     4964.14   1443.16 o
  -3  11  15     1098.64      741.21    870.33 o
  -2  11  15     2504.20     2747.81    769.21 o
  -1  11  15     1579.94      671.59    717.06 o
   0  11  15     3436.16     3484.19    826.68 o
   1  11  15     1341.59      994.55    623.52 o
   2  11  15     2662.48     2774.95    668.73 o
   3  11  15      791.18      404.30    651.80 o
   4  11  15     5491.73     5350.27    756.21 o
   5  11  15      707.45     -147.59    689.22 o
  -3  12  15     1162.96     1260.61   1003.65 o
  -2  12  15     2983.92     2812.51    974.26 o
  -1  12  15      668.71      478.10    771.73 o
   0  12  15     5727.83     6417.89    974.82 o
   1  12  15      633.32      532.42    696.46 o
   2  12  15     2613.63     3577.24    787.50 o
   3  12  15     1262.87     1120.61    752.33 o
   0   0  16     9394.96     9122.05    885.43 o
   0   1  16      671.35      811.00    155.74 o
   1   1  16     4990.43     5259.34    206.27 o
  -1   2  16     6610.59     6406.55    223.22 o
   0   2  16     1269.92     1259.29    166.47 o
   1   2  16     7922.65     7561.35    244.17 o
   2   2  16     1702.60     1622.10    174.41 o
  -2   3  16    13852.68    13846.37    314.09 o
  -1   3  16       16.28     -157.81    157.81 o
   0   3  16     8862.23     8147.63    262.80 o
   1   3  16       44.33      113.21    155.57 o
   2   3  16    13943.10    13501.71    314.46 o
   3   3  16      159.17      229.90    189.04 o
  -3   4  16    16957.24    17002.20    382.04 o
  -2   4  16     6621.35     7109.34    270.22 o
  -1   4  16    10902.72    10506.36    300.59 o
   0   4  16     4286.96     4485.94    220.76 o
   1   4  16    13051.59    12627.42    419.73 o
   2   4  16     7479.69     7861.36    284.66 o
   3   4  16    17048.91    17186.22    439.42 o
   4   4  16     1183.65     1206.66    242.45 o
  -4   5  16     1993.01     2144.83    231.38 o
  -3   5  16     9543.49    10395.40    332.41 o
  -2   5  16     3334.12     3356.21    243.41 o
  -1   5  16     8898.89     8976.87    312.53 o
   0   5  16      333.42      188.32    185.82 o
   1   5  16    10012.39     9704.06    339.24 o
   2   5  16     3873.49     4257.43    265.22 o
   3   5  16    10177.61    10340.12    367.42 o
   4   5  16     1817.04     1647.06    230.23 o
   5   5  16     5948.85     6092.15    263.89 o
  -5   6  16     1775.17     1929.13    385.12 o
  -4   6  16    11519.48    11350.39    377.58 o
  -3   6  16     1855.35     1915.12    236.70 o
  -2   6  16    10324.81    10388.67    332.55 o
  -1   6  16        8.69     -201.05    201.05 o
   0   6  16     6280.98     6182.23    284.88 o
   1   6  16        8.04     -124.01    212.67 o
   2   6  16    11182.39    10700.42    342.63 o
   3   6  16     2503.19     2554.43    252.98 o
   4   6  16    11209.80    10922.86    442.97 o
   5   6  16     1506.80     1688.32    382.63 o
   6   6  16     3593.91     3728.33    436.36 o
  -6   7  16     2636.93     2975.41    507.80 o
  -5   7  16    10190.34     9312.23    649.01 o
  -4   7  16     9263.20     9057.65    391.50 o
  -3   7  16     8726.36     9291.38    375.75 o
  -2   7  16     1266.47      988.38    286.72 o
  -1   7  16     5847.13     6082.09    430.05 o
   0   7  16     4685.02     4626.81    370.15 o
   1   7  16     6656.67     6637.23    393.15 o
   2   7  16     1390.08     1735.66    371.91 o
   3   7  16     8225.67     7307.94    522.33 o
   4   7  16     7608.44     8398.67    551.15 o
   5   7  16     9209.14     9011.41    569.22 o
   6   7  16     2160.27     1613.86    486.83 o
   7   7  16      667.00      672.38    574.93 o
  -7   8  16     1346.56      725.94    599.14 o
  -6   8  16     2166.16     2303.08    693.77 o
  -5   8  16    13754.62    13459.95    687.52 o
  -4   8  16     6637.20     6711.07    497.37 o
  -3   8  16     2542.88     2715.14    363.08 o
  -2   8  16     3721.05     4126.48    444.01 o
  -1   8  16    11539.06    11562.27    620.22 o
   0   8  16     2128.12     2273.39    496.94 o
   1   8  16    11314.04    11277.13    668.56 o
   2   8  16     3465.14     3161.16    541.68 o
   3   8  16     2449.07     2076.16    537.58 o
   4   8  16     6010.14     5827.39    625.50 o
   5   8  16    12949.63    12501.83    741.25 o
   6   8  16     3019.80     2788.92    580.86 o
   7   8  16      877.73     1206.93    724.34 o
   8   8  16       46.31     -423.67    691.14 o
  -8   9  16     2745.67     2179.91   1267.21 o
  -7   9  16     2735.40     3628.22    737.28 o
  -6   9  16     6100.16     6679.95    749.47 o
  -5   9  16     2567.34     2747.71    765.02 o
  -4   9  16     4338.66     4905.99    578.91 o
  -3   9  16      574.89      331.92    429.59 o
  -2   9  16     4388.48     4500.02    757.73 o
  -1   9  16      581.91      321.56    619.03 o
   0   9  16    15338.86    14764.57   1028.29 o
   1   9  16      641.11     -405.67    491.32 o
   2   9  16     5273.66     5611.95    621.95 o
   3   9  16      547.25      215.29    526.21 o
   4   9  16     4727.94     5411.21    655.48 o
   5   9  16     2044.66     2177.18    602.36 o
   6   9  16     6272.26     6162.11    724.29 o
   7   9  16     3227.95     4274.24    844.15 o
   8   9  16     2487.48     2783.43    819.25 o
  -7  10  16     3647.36     5092.79   1730.06 o
  -6  10  16     2631.34     2856.22    876.63 o
  -5  10  16     3160.85     4190.65   1073.31 o
  -4  10  16     2786.82     2633.22    761.62 o
  -3  10  16     2198.73     2909.44   1571.40 o
  -2  10  16     4589.04     4491.13    904.20 o
  -1  10  16     4030.63     3788.81    764.51 o
   0  10  16     2189.56     1470.83    697.08 o
   1  10  16     4016.14     2903.92    615.96 o
   2  10  16     4934.75     5138.17    674.26 o
   3  10  16     1745.33     2032.50    633.76 o
   4  10  16     3206.39     2499.31    674.01 o
   5  10  16     3191.39     2943.96    693.90 o
   6  10  16     2623.18     2508.26    685.74 o
   7  10  16     3984.60     3140.13    890.36 o
  -5  11  16     1774.02      557.72   1104.54 o
  -4  11  16       53.07    -1575.02   1575.02 o
  -3  11  16     6871.86     8185.50   1189.13 o
  -2  11  16      703.80      381.91    787.68 o
  -1  11  16     4668.43     4464.54    872.52 o
   0  11  16     1794.29     1500.56    775.24 o
   1  11  16     5213.44     4587.41    863.10 o
   2  11  16      611.02      638.44    653.33 o
   3  11  16     7676.13     8021.86    799.92 o
   4  11  16       24.68     -677.22    677.22 o
   5  11  16     1778.09     2031.50    729.95 o
  -2  12  16     9562.89     9457.76   2590.74 o
  -1  12  16      230.59      461.28    882.54 o
   0  12  16      893.85      400.07    853.95 o
   1  12  16      180.31     -372.38    843.42 o
   2  12  16     8550.98     7795.76    854.80 o
   0   1  17     3432.78     3973.33    205.08 o
   1   1  17       71.70      101.65    156.48 o
  -1   2  17      661.98      584.88    167.63 o
   0   2  17     3716.10     3712.79    207.74 o
   1   2  17      470.87      689.94    167.03 o
   2   2  17     4345.27     4073.15    213.01 o
  -2   3  17    10824.08    10974.71    312.88 o
  -1   3  17     4912.47     4946.58    225.66 o
   0   3  17     1507.09     1739.01    193.03 o
   1   3  17     5398.60     5228.35    230.20 o
   2   3  17    11376.68    10892.31    315.26 o
   3   3  17     1819.94     1675.97    217.11 o
  -3   4  17     6794.69     6657.95    283.15 o
  -2   4  17      271.09       86.97    199.39 o
  -1   4  17      460.46      580.98    187.54 o
   0   4  17     2462.75     2419.32    208.25 o
   1   4  17      406.76      550.93    190.34 o
   2   4  17      694.71     1066.08    208.67 o
   3   4  17     5992.80     5917.53    277.89 o
   4   4  17     7786.14     7767.94    345.77 o
  -4   5  17     3118.08     2951.83    240.05 o
  -3   5  17       56.07      187.32    207.77 o
  -2   5  17      420.49      466.31    210.79 o
  -1   5  17     3040.16     3300.86    242.96 o
   0   5  17     5841.13     5908.02    268.86 o
   1   5  17     4101.62     4267.93    270.20 o
   2   5  17      773.96      693.16    228.96 o
   3   5  17       18.07      138.56    230.80 o
   4   5  17     3409.86     3659.73    257.27 o
   5   5  17     6998.41     7181.63    317.86 o
  -5   6  17     6266.17     6581.16    468.93 o
  -4   6  17      957.27     1050.30    273.94 o
  -3   6  17      146.91      -42.68    250.14 o
  -2   6  17     3385.42     3719.07    269.50 o
  -1   6  17     8301.59     8591.36    356.24 o
   0   6  17     2354.03     2390.28    249.50 o
   1   6  17     7732.94     7813.84    313.06 o
   2   6  17     2962.75     2851.24    276.01 o
   3   6  17      129.92     -139.57    248.46 o
   4   6  17      564.88      312.22    341.86 o
   5   6  17     5787.82     5994.26    458.25 o
   6   6  17     2689.47     2877.21    440.95 o
  -6   7  17     2624.72     2396.37    447.07 o
  -5   7  17     2011.12     2349.75    462.46 o
  -4   7  17      669.88      829.77    316.86 o
  -3   7  17     3532.45     3219.37    322.15 o
  -2   7  17     3151.88     3665.67    348.77 o
  -1   7  17     5868.29     5785.27    373.93 o
   0   7  17     5092.24     5134.75    389.26 o
   1   7  17     6336.56     6414.34    403.58 o
   2   7  17     3753.34     3967.28    428.00 o
   3   7  17     3504.33     3048.84    467.25 o
   4   7  17      434.44      396.98    423.39 o
   5   7  17     1602.44     1345.58    471.26 o
   6   7  17     3142.46     3163.57    506.70 o
   7   7  17     8963.14     9533.12    724.86 o
  -7   8  17     5455.92     6352.84    846.06 o
  -6   8  17     2995.11     3002.33    719.09 o
  -5   8  17      864.65      937.70    538.09 o
  -4   8  17     2486.97     2475.76    409.96 o
  -3   8  17    13059.39    14503.68    800.87 o
  -2   8  17     6207.19     6235.32    486.10 o
  -1   8  17     5593.86     5481.72    576.11 o
   0   8  17     2249.09     1657.96    497.00 o
   1   8  17     5677.28     5331.16    602.64 o
   2   8  17     7062.28     7398.60    618.63 o
   3   8  17    11529.71    11891.51    754.62 o
   4   8  17     1978.67     2027.44    551.70 o
   5   8  17     1134.45     1009.96    564.79 o
   6   8  17     2544.40     2839.00    614.68 o
   7   8  17     6858.09     6295.47    824.49 o
   8   8  17     5914.57     5682.12    855.83 o
  -7   9  17      773.22      880.06    707.87 o
  -6   9  17       88.23     -379.39    631.53 o
  -5   9  17     1456.77     1030.08    562.35 o
  -4   9  17     6912.34     7315.80    638.35 o
  -3   9  17     4404.69     3752.08    641.05 o
  -2   9  17     9722.18    10803.39    739.76 o
  -1   9  17     3726.29     3430.52    699.07 o
   0   9  17       66.79      113.95    619.27 o
   1   9  17     3147.38     3043.79    694.51 o
   2   9  17     9916.73    10034.81    719.59 o
   3   9  17     5594.69     5811.20    647.23 o
   4   9  17     6820.22     6542.98    706.51 o
   5   9  17     1916.05     1800.78    701.24 o
   6   9  17       67.01       83.47    594.49 o
   7   9  17      840.15      555.38    759.83 o
  -6  10  17     2010.72     1499.95    901.85 o
  -5  10  17     4532.03     6243.03   1151.93 o
  -4  10  17     5858.51     5585.29   1327.97 o
  -3  10  17     2726.17     1651.11   1211.33 o
  -2  10  17     2369.91     3011.24    970.20 o
  -1  10  17     2667.38     2161.72    748.62 o
   0  10  17     2449.69     2631.84    744.59 o
   1  10  17     3395.15     3418.42    745.16 o
   2  10  17     2391.95     2842.30    639.15 o
   3  10  17     3161.39     3251.33    714.84 o
   4  10  17     5770.67     5515.75    742.94 o
   5  10  17     4164.78     3915.43    739.78 o
   6  10  17     2755.90     3203.50    755.02 o
  -4  11  17     2505.51     1501.12   1659.06 o
  -3  11  17      787.75     -123.36    964.50 o
  -2  11  17     1774.27     1876.52    964.83 o
  -1  11  17     4382.52     4514.83    871.75 o
   0  11  17    10663.89    10640.92    985.37 o
   1  11  17     4715.52     5208.62    865.28 o
   2  11  17     1366.67     1496.66    661.03 o
   3  11  17      599.62      461.33    681.70 o
   4  11  17     2466.66     2331.91    728.98 o
   0   1  18    13119.72    12916.89    322.90 o
   1   1  18      113.58       52.75    166.33 o
  -1   2  18     2710.35     3038.82    209.36 o
   0   2  18     2849.68     3077.54    209.39 o
   1   2  18     2106.15     2284.56    198.53 o
   2   2  18    21741.64    19712.83    500.42 o
  -2   3  18      828.02      996.35    207.49 o
  -1   3  18     6629.17     6922.32    257.31 o
   0   3  18      106.31      218.41    182.92 o
   1   3  18     5780.78     6259.69    253.54 o
   2   3  18      667.40      794.19    208.96 o
   3   3  18    16972.32    16327.59    420.44 o
  -3   4  18     1967.07     1854.48    239.07 o
  -2   4  18     5285.12     5448.10    277.48 o
  -1   4  18    10845.38    10793.51    353.13 o
   0   4  18     1260.05     1343.06    209.57 o
   1   4  18    11052.13    10945.33    353.85 o
   2   4  18     3819.72     3947.96    259.50 o
   3   4  18     1891.15     1889.73    240.51 o
   4   4  18     4784.33     5148.67    285.94 o
  -4   5  18     5191.94     5706.82    348.48 o
  -3   5  18     3524.15     3784.54    306.83 o
  -2   5  18    12196.03    12329.77    382.04 o
  -1   5  18     2652.19     2734.94    259.90 o
   0   5  18     4402.82     4262.94    293.62 o
   1   5  18     1893.38     1937.68    247.46 o
   2   5  18    11730.91    11556.72    399.82 o
   3   5  18     3474.86     3521.26    303.09 o
   4   5  18     5396.50     5315.93    358.51 o
   5   5  18        1.04     -101.00    256.26 o
  -5   6  18     6191.50     6602.84    667.00 o
  -4   6  18     2264.36     2090.21    320.61 o
  -3   6  18    11611.69    11583.78    416.34 o
  -2   6  18      330.84       83.75    250.33 o
  -1   6  18     9952.30    10281.06    425.52 o
   0   6  18       81.08       19.89    259.29 o
   1   6  18     8716.22     8932.57    375.43 o
   2   6  18      205.02      316.34    260.41 o
   3   6  18    10813.28    11150.32    409.47 o
   4   6  18     2064.24     2685.80    391.54 o
   5   6  18     7724.77     7623.63    495.02 o
   6   6  18     1811.33     1573.23    431.17 o
  -6   7  18     3274.33     2822.34    525.08 o
  -5   7  18     3386.90     3412.44    470.49 o
  -4   7  18    12612.14    12247.07    456.01 o
  -3   7  18     4622.02     5002.56    378.69 o
  -2   7  18     8802.86     9100.35    438.14 o
  -1   7  18     2305.10     2285.26    336.43 o
   0   7  18     6206.11     6593.32    395.83 o
   1   7  18     2330.50     2024.88    361.89 o
   2   7  18     9081.80     9541.92    691.93 o
   3   7  18     4887.62     6009.25    531.19 o
   4   7  18    12325.80    12014.75    634.48 o
   5   7  18     3744.84     4073.38    532.36 o
   6   7  18     3126.02     3494.20    499.17 o
   7   7  18      576.76      506.43    579.60 o
  -7   8  18      716.51     -325.59    737.63 o
  -6   8  18     3554.15     3018.43    751.64 o
  -5   8  18     4908.74     5680.50    610.31 o
  -4   8  18     5154.40     5437.86    473.55 o
  -3   8  18     2247.04     2716.48    458.48 o
  -2   8  18     6717.39     6964.48    509.94 o
  -1   8  18     1167.97      895.42    416.08 o
   0   8  18     8170.64     8286.39    547.69 o
   1   8  18      836.59      682.76    465.13 o
   2   8  18     6386.01     6258.36    772.66 o
   3   8  18     2689.69     2552.91    559.02 o
   4   8  18     4552.32     3877.47    606.83 o
   5   8  18     5048.53     5070.88    647.54 o
   6   8  18     4120.50     3555.18    655.85 o
   7   8  18      927.35     1259.08    723.55 o
   8   8  18      680.37     1475.12   1007.15 o
  -7   9  18     3555.55     4164.44    793.00 o
  -6   9  18     2072.53     1682.54    705.41 o
  -5   9  18     5246.51     5985.71    600.65 o
  -4   9  18      234.71     -180.57    592.23 o
  -3   9  18     2454.04     2830.82    655.72 o
  -2   9  18      928.96     1183.10    567.20 o
  -1   9  18     4913.37     5587.55    660.72 o
   0   9  18       25.40      258.96    644.69 o
   1   9  18     5326.27     5548.17    803.27 o
   2   9  18     1121.58     1054.06    671.42 o
   3   9  18     2392.12     2057.76    614.81 o
   4   9  18      356.56     -426.25    555.25 o
   5   9  18     6002.54     6000.04    720.44 o
   6   9  18     2414.53     2098.87    680.47 o
   7   9  18     3828.77     3592.29    855.79 o
  -5  10  18       25.11    -1560.53   1560.53 o
  -4  10  18      631.06     -886.76   1485.18 o
  -3  10  18     3793.47     3975.95   1067.15 o
  -2  10  18     1605.98     1984.40    655.50 o
  -1  10  18     1815.56     1511.71    731.98 o
   0  10  18     3001.80     2698.84    740.25 o
   1  10  18     1755.59     1841.18    774.00 o
   2  10  18     1466.20     1508.99    728.95 o
   3  10  18     3737.50     3776.26    709.83 o
   4  10  18      649.21      703.73    648.34 o
   5  10  18       17.13      972.39    700.60 o
  -3  11  18      294.10     -701.37   1030.41 o
  -2  11  18     6796.33     5491.12    960.28 o
  -1  11  18     2228.12     2037.61    849.74 o
   0  11  18     1449.64     1762.15    808.33 o
   1  11  18     1630.91     1545.45    823.03 o
   2  11  18     6250.37     6315.04    955.64 o
   3  11  18      304.26      484.04    698.52 o
   0   1  19     3983.08     4250.11    229.15 o
   1   1  19     5798.38     5868.28    247.02 o
  -1   2  19    32463.77    29488.49    422.44 o
   0   2  19    14721.90    14241.90    352.50 o
   1   2  19    31420.57    28397.17    410.97 o
   2   2  19     5638.40     6328.71    259.28 o
  -2   3  19    12270.75    11952.47    389.30 o
  -1   3  19    15313.97    15083.32    368.76 o
   0   3  19    34881.68    34505.29    566.06 o
   1   3  19    15596.99    15254.31    369.86 o
   2   3  19    13590.35    14039.11    382.59 o
   3   3  19     1606.73     1698.68    238.05 o
  -3   4  19     2166.79     1854.27    265.89 o
  -2   4  19     9950.05    10179.67    352.27 o
  -1   4  19     5916.58     6054.93    284.76 o
   0   4  19     8483.91     8484.42    296.56 o
   1   4  19     5664.63     6080.96    289.73 o
   2   4  19    10056.03     9787.47    346.20 o
   3   4  19     1839.49     1802.10    269.90 o
   4   4  19    11131.58    10939.52    397.65 o
  -4   5  19     3560.48     3647.89    383.64 o
  -3   5  19    12254.85    12534.82    449.41 o
  -2   5  19     5434.18     5887.27    329.49 o
  -1   5  19     5295.35     5415.73    340.98 o
   0   5  19      201.68      503.63    292.11 o
   1   5  19     5907.86     6054.59    358.34 o
   2   5  19     6384.58     6946.52    366.43 o
   3   5  19    11576.22    12032.91    474.78 o
   4   5  19     3466.83     3727.34    405.38 o
   5   5  19     7812.32     8031.57    400.40 o
  -5   6  19      289.73      346.98    409.56 o
  -4   6  19     5689.31     5677.20    399.53 o
  -3   6  19    11553.45    12249.72    451.14 o
  -2   6  19     8026.31     8046.13    379.02 o
  -1   6  19     7685.53     7752.23    394.35 o
   0   6  19      581.98      873.89    290.52 o
   1   6  19     6774.54     7292.95    367.78 o
   2   6  19     8578.39     9105.79    395.79 o
   3   6  19    11883.79    12351.23    437.60 o
   4   6  19     6115.60     6219.51    446.34 o
   5   6  19      389.08       -2.82    390.23 o
   6   6  19      564.82      233.02    426.48 o
  -6   7  19     9542.93     9718.29    647.17 o
  -5   7  19      734.34      310.16    444.52 o
  -4   7  19     3604.25     4072.64    437.33 o
  -3   7  19     2532.55     2654.96    382.53 o
  -2   7  19    16201.35    16857.62    579.26 o
  -1   7  19     2770.42     3165.40    365.46 o
   0   7  19    14268.43    14943.85    621.66 o
   1   7  19     2433.87     2736.62    358.79 o
   2   7  19    17777.38    18523.73    729.92 o
   3   7  19     2770.22     3092.94    568.66 o
   4   7  19     3406.03     3308.26    521.39 o
   5   7  19      880.02     1241.70    479.25 o
   6   7  19     9162.28     8676.49    656.00 o
   7   7  19     1470.00     2139.89    732.75 o
  -7   8  19     9282.70     9648.39   1515.62 o
  -6   8  19     2182.07     2414.47    636.64 o
  -5   8  19     2833.89     2945.94    599.76 o
  -4   8  19     2526.33     2753.94    457.86 o
  -3   8  19     3793.93     4314.04    509.07 o
  -2   8  19      970.70     1287.87    443.27 o
  -1   8  19    13876.71    15317.17    690.04 o
   0   8  19     4497.92     4583.22    502.27 o
   1   8  19    13691.00    13886.08    751.13 o
   2   8  19      895.04      810.62    479.61 o
   3   8  19     3539.32     3165.24    550.67 o
   4   8  19     1877.75     1827.57    597.30 o
   5   8  19     2678.45     2990.89    617.35 o
   6   8  19     1954.68     1568.80    644.21 o
   7   8  19     9680.42     9107.87   1001.28 o
  -6   9  19     3103.31     3774.93    689.98 o
  -5   9  19     4761.30     5693.43    616.96 o
  -4   9  19      689.12      393.73    654.08 o
  -3   9  19     3075.12     2370.28    668.46 o
  -2   9  19     2183.25     1468.93    606.73 o
  -1   9  19     2574.07     2136.41    634.11 o
   0   9  19     3108.52     2787.24    641.67 o
   1   9  19     3145.23     4387.71    795.88 o
   2   9  19     2474.77     2422.00    770.75 o
   3   9  19     3349.88     3060.01    636.31 o
   4   9  19      962.29      826.41    635.11 o
   5   9  19     4402.69     4085.63    680.67 o
   6   9  19     2783.64     2605.91    724.24 o
  -5  10  19      325.95     -102.88   1695.28 o
  -4  10  19     5528.73     6489.89   1806.85 o
  -3  10  19       17.74     -308.73    950.21 o
  -2  10  19     3224.27     2930.53    686.46 o
  -1  10  19      986.67     1033.64    650.76 o
   0  10  19     6936.29     6421.07    892.43 o
   1  10  19      705.13     1470.61    744.27 o
   2  10  19     3125.12     3761.16    833.67 o
   3  10  19       37.73     -636.18    636.18 o
   4  10  19     4932.40     4698.47    753.75 o
   5  10  19      313.75       26.28    686.10 o
  -2  11  19     1986.71     1460.25   1023.36 o
  -1  11  19     2120.87     2161.51    755.91 o
   0  11  19      549.66     1052.36    855.13 o
   1  11  19     2264.59     1496.88   1052.60 o
   2  11  19     2346.71     1772.35    886.53 o
   0   0  20    31902.35    29070.19    855.01 o
   0   1  20     1828.40     2011.64    217.24 o
   1   1  20    29926.13    28236.70    426.35 o
  -1   2  20    12372.67    13437.93    366.45 o
   0   2  20    17303.75    16982.34    379.70 o
   1   2  20    12749.42    13523.56    351.25 o
   2   2  20     2157.80     2068.02    238.81 o
  -2   3  20    66067.20    61872.57   1223.38 o
  -1   3  20     1316.94     1085.70    226.87 o
   0   3  20      958.24      944.38    212.88 o
   1   3  20     1330.49     1278.05    233.56 o
   2   3  20    65883.49    61624.85    623.73 o
   3   3  20      344.78      223.83    239.98 o
  -3   4  20    31308.50    29493.25    730.07 o
  -2   4  20     5492.14     5566.76    315.10 o
  -1   4  20     5915.01     6283.23    316.07 o
   0   4  20    13177.46    13779.60    434.10 o
   1   4  20     6337.49     6758.11    323.88 o
   2   4  20     5698.53     6062.22    324.99 o
   3   4  20    31131.54    31259.72    597.40 o
   4   4  20     3122.35     3178.31    344.57 o
  -4   5  20     3392.66     3986.26    436.94 o
  -3   5  20      377.92      645.35    296.72 o
  -2   5  20    10433.16    10448.12    436.32 o
  -1   5  20    17434.73    17997.19    571.33 o
   0   5  20        2.52     -251.22    303.89 o
   1   5  20    16420.62    17511.83    574.43 o
   2   5  20    11034.44    10715.54    443.36 o
   3   5  20      309.51      301.09    308.44 o
   4   5  20     2697.57     3256.15    424.57 o
   5   5  20    11491.26    12654.33    681.52 o
  -5   6  20     3101.12     2975.02    467.30 o
  -4   6  20     8932.90     8901.86    450.42 o
  -3   6  20      138.96      384.10    314.92 o
  -2   6  20     6608.25     6635.57    406.98 o
  -1   6  20      289.81      309.25    310.02 o
   0   6  20    29328.42    29429.04    713.94 o
   1   6  20      247.24      -81.70    292.20 o
   2   6  20     6391.93     6408.22    383.18 o
   3   6  20      225.87      544.58    306.25 o
   4   6  20     9410.51    10009.93    551.90 o
   5   6  20     3100.56     3361.99    444.55 o
   6   6  20    17225.63    18240.16    760.47 o
  -6   7  20     2583.26     2354.51    535.25 o
  -5   7  20    10651.76    11121.77    748.54 o
  -4   7  20     5756.76     5458.95    471.65 o
  -3   7  20      827.77      934.88    364.09 o
  -2   7  20     8158.71     8961.48    453.09 o
  -1   7  20    14420.28    14350.23    576.21 o
   0   7  20       42.74     -127.46    332.96 o
   1   7  20    14297.43    14782.75    625.31 o
   2   7  20     7784.60     8487.02    554.09 o
   3   7  20      868.28     1286.74    487.22 o
   4   7  20     5287.99     5187.98    522.74 o
   5   7  20    10372.32    11016.57    688.54 o
   6   7  20     2479.76     2669.84    575.05 o
   7   7  20     2895.37     2081.09    951.93 o
  -7   8  20     1280.14     1042.00    785.82 o
  -6   8  20      528.21      706.99    602.58 o
  -5   8  20     4039.48     4297.71    631.98 o
  -4   8  20     1224.06     1131.12    492.47 o
  -3   8  20    17370.60    17612.67    768.38 o
  -2   8  20       21.30     -262.25    413.98 o
  -1   8  20     2907.06     3894.90    456.97 o
   0   8  20     1499.95     1876.14    456.44 o
   1   8  20     2582.11     2681.67    498.86 o
   2   8  20       32.42     -166.27    455.78 o
   3   8  20    17386.23    17030.87    955.25 o
   4   8  20      949.89      869.43    536.71 o
   5   8  20     4293.09     3865.40    682.09 o
   6   8  20      762.47      205.26    622.92 o
   7   8  20     1326.55     1645.52    979.87 o
  -6   9  20       48.16      608.12    675.27 o
  -5   9  20       39.27      222.79    601.32 o
  -4   9  20     5228.47     5183.08    765.81 o
  -3   9  20      131.56      -61.38    635.75 o
  -2   9  20     7049.65     8536.60    766.31 o
  -1   9  20      567.26      346.40    606.69 o
   0   9  20       13.94     -358.13    615.15 o
   1   9  20      735.60      612.22    626.79 o
   2   9  20     7400.14     7179.60    889.00 o
   3   9  20      464.51      145.58    747.10 o
   4   9  20     5415.27     5854.01    734.70 o
   5   9  20       29.63      540.84    672.98 o
   6   9  20      196.23     -128.12    670.89 o
  -4  10  20      170.45      641.89   1660.51 o
  -3  10  20     3263.17     4240.05   1095.44 o
  -2  10  20     2114.68     2853.19    719.63 o
  -1  10  20     2091.12     2016.11    718.23 o
   0  10  20      825.20     1208.58    675.85 o
   1  10  20     2050.35     2260.16    816.26 o
   2  10  20     1881.57     1722.39    828.44 o
   3  10  20     3004.93     2539.96    830.08 o
   4  10  20      151.23      -39.76    701.77 o
   0   1  21    11194.03    11292.67    345.33 o
   1   1  21    12647.30    12255.43    361.71 o
  -1   2  21    25257.60    24545.97    437.81 o
   0   2  21    11602.04    11721.88    361.87 o
   1   2  21    27113.16    26209.43    432.16 o
   2   2  21    11410.90    12081.08    389.67 o
  -2   3  21     6398.51     6399.19    326.90 o
  -1   3  21    17788.58    18183.26    476.34 o
   0   3  21    24255.01    24050.45    437.46 o
   1   3  21    18153.46    18274.55    464.63 o
   2   3  21     6189.62     6586.38    327.32 o
   3   3  21     1505.25     1073.46    270.81 o
  -3   4  21     2130.98     2375.30    334.20 o
  -2   4  21     8493.35     8808.95    382.53 o
  -1   4  21    10365.13    10659.93    397.81 o
   0   4  21    12938.61    12721.76    503.02 o
   1   4  21    11960.47    11087.54    429.13 o
   2   4  21     8281.52     9128.53    393.06 o
   3   4  21     2670.35     3071.39    351.47 o
   4   4  21     9658.59     9554.99    438.70 o
  -4   5  21     3961.77     4075.59    454.94 o
  -3   5  21    11088.83    11740.32    647.27 o
  -2   5  21     9788.03    10646.82    451.94 o
  -1   5  21     4338.29     4434.83    387.75 o
   0   5  21      838.73      643.56    327.50 o
   1   5  21     4131.85     3955.05    384.57 o
   2   5  21     9493.04     9958.47    446.44 o
   3   5  21    10496.07    11050.79    585.90 o
   4   5  21     4538.92     5054.59    471.95 o
   5   5  21     8529.84     8631.89    770.31 o
  -5   6  21      919.13      761.26    453.96 o
  -4   6  21     6191.74     6910.27    474.36 o
  -3   6  21    15485.76    15595.53    575.39 o
  -2   6  21     8038.36     8481.09    448.68 o
  -1   6  21     5224.56     5489.42    419.23 o
   0   6  21      344.35      368.53    323.74 o
   1   6  21     5000.70     5057.54    372.65 o
   2   6  21     9581.85    10083.90    441.69 o
   3   6  21    14446.85    14950.58    580.92 o
   4   6  21     5177.43     6270.28    525.68 o
   5   6  21      719.32      798.37    455.95 o
   6   6  21       47.65     -180.88    473.67 o
  -6   7  21     5395.61     5518.10    596.03 o
  -5   7  21      348.95      425.47    470.60 o
  -4   7  21     4045.85     3764.47    474.85 o
  -3   7  21     5478.33     5864.37    494.64 o
  -2   7  21    14645.81    14808.69    636.88 o
  -1   7  21     4236.61     4587.34    416.79 o
   0   7  21    11003.06    12216.58    509.09 o
   1   7  21     4478.96     4530.61    457.37 o
   2   7  21    13838.64    14282.80    684.93 o
   3   7  21     4925.15     5373.79    588.08 o
   4   7  21     4432.71     4739.35    590.38 o
   5   7  21      397.68      991.40    495.97 o
   6   7  21     5341.16     5366.67    658.68 o
   7   7  21     2525.54     2634.01    733.97 o
  -6   8  21     3141.81     3631.50    684.31 o
  -5   8  21     3466.08     3386.41    645.89 o
  -4   8  21     2319.46     2444.36    521.13 o
  -3   8  21     3696.29     3012.62    534.72 o
  -2   8  21     2717.05     2957.63    481.11 o
  -1   8  21    11391.22    12273.15    579.17 o
   0   8  21     5680.21     5598.29    542.06 o
   1   8  21    11146.93    11549.47    655.80 o
   2   8  21     2854.06     2695.67    517.22 o
   3   8  21     3776.12     4534.46    627.46 o
   4   8  21     2688.75     2147.60    602.59 o
   5   8  21     3322.64     3057.46    653.11 o
   6   8  21     3630.49     3411.29    717.71 o
  -5   9  21     5301.27     5011.04    729.32 o
  -4   9  21      718.12      788.46    879.37 o
  -3   9  21     1228.68     1704.90    706.73 o
  -2   9  21     1597.55     1903.42    669.99 o
  -1   9  21     3823.48     4896.07    730.85 o
   0   9  21     2509.60     2395.00    679.15 o
   1   9  21     3752.31     3883.76    711.81 o
   2   9  21     1749.56     1354.80    666.28 o
   3   9  21     1349.80     1297.21    705.13 o
   4   9  21      454.61     1764.67    809.81 o
   5   9  21     5346.08     5613.94    775.12 o
  -3  10  21      337.92     -520.04    995.04 o
  -2  10  21     1482.86     1202.00    756.24 o
  -1  10  21      326.95     -313.93    705.17 o
   0  10  21     5306.67     4532.21    803.13 o
   1  10  21      444.78      735.55    701.47 o
   2  10  21     1235.09     1082.07    718.96 o
   3  10  21      293.24     1036.93    859.55 o
   0   1  22    13730.69    13463.12    375.23 o
   1   1  22     1529.44     1722.90    236.34 o
  -1   2  22     5807.06     5857.53    303.63 o
   0   2  22       70.71      129.98    222.62 o
   1   2  22     6435.42     6907.19    311.64 o
   2   2  22    18984.11    18405.43    474.81 o
  -2   3  22      249.66       64.53    269.60 o
  -1   3  22     7449.50     8231.98    387.05 o
   0   3  22      139.34     -142.54    265.01 o
   1   3  22     7886.77     8552.81    381.51 o
   2   3  22      239.33      340.85    280.74 o
   3   3  22    20844.88    22060.47    581.84 o
  -3   4  22     2722.71     2693.30    362.22 o
  -2   4  22    13166.29    13678.69    495.44 o
  -1   4  22     6765.98     7523.64    410.77 o
   0   4  22     2864.36     2933.10    356.62 o
   1   4  22     6926.34     7325.74    407.71 o
   2   4  22    14225.55    14689.12    519.11 o
   3   4  22     3068.59     3651.67    379.08 o
   4   4  22     6873.36     6993.28    425.95 o
  -4   5  22     4356.34     4421.27    484.73 o
  -3   5  22     5041.16     6400.12    465.55 o
  -2   5  22     7267.13     7693.23    461.20 o
  -1   5  22      535.62       92.25    340.81 o
   0   5  22     7566.44     8357.13    491.34 o
   1   5  22     1257.71     1338.32    360.88 o
   2   5  22     7311.71     7493.23    457.22 o
   3   5  22     4636.09     4875.77    437.02 o
   4   5  22     3931.38     4068.83    474.16 o
   5   5  22      103.34      393.58    475.24 o
  -5   6  22     6827.80     7561.57    581.19 o
  -4   6  22      989.44      769.48    387.52 o
  -3   6  22     3887.66     4230.09    419.82 o
  -2   6  22      153.74      108.02    352.82 o
  -1   6  22    11263.49    11843.94    572.78 o
   0   6  22       25.93       65.27    382.35 o
   1   6  22    12320.01    13424.87    801.25 o
   2   6  22      309.11      218.44    335.53 o
   3   6  22     4226.74     4942.94    433.84 o
   4   6  22      624.93      810.66    461.28 o
   5   6  22     6749.57     7168.92    567.09 o
   6   6  22     1638.34     2055.79    525.64 o
  -6   7  22     3389.34     3339.10    590.18 o
  -5   7  22     3154.51     3321.03    543.93 o
  -4   7  22     9793.65    10817.20    579.11 o
  -3   7  22     3902.62     4545.18    456.11 o
  -2   7  22     4775.04     4744.04    445.13 o
  -1   7  22     1692.61     1362.35    386.11 o
   0   7  22     8365.38     9031.19    487.85 o
   1   7  22     2038.06     1797.87    432.81 o
   2   7  22     4976.78     5461.06    553.86 o
   3   7  22     3532.66     4120.18    568.00 o
   4   7  22     8938.94     9734.84    678.95 o
   5   7  22     2907.11     1783.44    611.86 o
   6   7  22     4107.03     4378.24    653.83 o
   7   7  22       77.54     -714.39    714.39 o
  -6   8  22     3235.37     3701.44    710.92 o
  -5   8  22     3171.11     3857.10    675.13 o
  -4   8  22     6257.64     6217.10    612.05 o
  -3   8  22     1735.90     1294.64    492.31 o
  -2   8  22     4629.24     5535.32    527.77 o
  -1   8  22     1080.77     1071.25    444.70 o
   0   8  22     5663.60     6117.29    575.72 o
   1   8  22     1413.00     1045.20    510.79 o
   2   8  22     5455.60     6040.49    598.63 o
   3   8  22     1318.72      804.83    571.98 o
   4   8  22     6262.12     5790.59    691.14 o
   5   8  22     3133.49     2732.22    662.31 o
   6   8  22     2804.21     3721.97    796.61 o
  -4   9  22       44.83       61.93    885.32 o
  -3   9  22     4300.06     4802.28    792.56 o
  -2   9  22      554.19     1120.79    678.87 o
  -1   9  22     3486.61     4147.11    727.71 o
   0   9  22       11.71     -620.81    631.95 o
   1   9  22     3940.06     3820.71    752.45 o
   2   9  22      650.06      693.25    671.71 o
   3   9  22     4188.04     3443.14    751.70 o
   4   9  22       18.12     -255.90    707.12 o
  -1  10  22     2424.75     2123.69    776.04 o
   0  10  22     2448.56     1911.09    737.10 o
   1  10  22     2462.39     3038.38    778.17 o
   0   1  23      158.97      234.05    257.51 o
   1   1  23     2206.94     2497.23    274.67 o
  -1   2  23      325.20      263.27    279.91 o
   0   2  23     5955.36     5803.50    332.05 o
   1   2  23      150.62     -118.53    281.08 o
   2   2  23     4844.86     5128.79    379.07 o
  -2   3  23     2240.12     2001.21    339.71 o
  -1   3  23     5587.88     5454.43    358.63 o
   0   3  23      180.13       64.88    306.62 o
   1   3  23     5395.99     5570.70    365.22 o
   2   3  23     2298.59     2316.09    345.92 o
   3   3  23     4110.77     4064.20    378.84 o
  -3   4  23     3482.95     3675.52    389.93 o
  -2   4  23      186.26      254.94    337.87 o
  -1   4  23     4532.64     4564.58    386.00 o
   0   4  23       74.08     -209.95    309.19 o
   1   4  23     5116.74     4806.57    391.20 o
   2   4  23      163.03      143.27    327.94 o
   3   4  23     3689.87     3908.50    399.26 o
   4   4  23     1676.16     1831.24    379.21 o
  -4   5  23     5604.90     5829.09    469.17 o
  -3   5  23     1249.29     1450.45    410.04 o
  -2   5  23      465.25      417.41    365.36 o
  -1   5  23      260.68      120.40    361.45 o
   0   5  23     3994.25     4132.25    420.15 o
   1   5  23      194.14      105.48    371.01 o
   2   5  23      259.71      318.22    362.48 o
   3   5  23      969.57      630.06    385.06 o
   4   5  23     5237.01     5653.07    519.23 o
   5   5  23      290.03      408.90    510.59 o
  -5   6  23     4150.13     4266.00    546.57 o
  -4   6  23      194.49      179.58    388.34 o
  -3   6  23     1159.73     1128.61    391.23 o
  -2   6  23     3420.26     3182.03    410.10 o
  -1   6  23     1926.16     1747.32    456.52 o
   0   6  23     2297.95     2164.66    451.19 o
   1   6  23     2282.21     2194.37    455.95 o
   2   6  23     4060.05     4656.68    403.05 o
   3   6  23      782.75     1051.97    400.91 o
   4   6  23      129.61      -40.89    451.75 o
   5   6  23     3796.90     4784.80    560.52 o
   6   6  23     2110.89     2404.17    558.83 o
  -6   7  23     1556.80     1572.40    577.09 o
  -5   7  23     1652.83     1900.95    556.27 o
  -4   7  23       52.44      860.69    474.77 o
  -3   7  23     3613.30     3270.82    455.33 o
  -2   7  23      454.24       72.02    397.45 o
  -1   7  23     7111.99     7972.03    506.36 o
   0   7  23     3525.86     3305.81    442.09 o
   1   7  23     6378.31     6178.07    514.77 o
   2   7  23      693.36       68.30    472.52 o
   3   7  23     3064.42     3146.47    586.04 o
   4   7  23       11.36     -526.82    526.82 o
   5   7  23     1716.88     1664.38    602.77 o
   6   7  23     1509.50     1591.86    637.98 o
  -5   8  23       14.63     -322.90    629.82 o
  -4   8  23     3757.77     3587.93    652.52 o
  -3   8  23     2475.45     2549.26    526.20 o
  -2   8  23     5754.39     6201.12    556.51 o
  -1   8  23     1506.93     1418.09    493.01 o
   0   8  23     2381.31     2612.31    531.28 o
   1   8  23     1484.42     1643.54    549.60 o
   2   8  23     5903.45     6336.56    621.21 o
   3   8  23     2685.48     2864.76    614.03 o
   4   8  23     3524.54     3004.63    657.56 o
   5   8  23        9.95     -320.32    639.78 o
  -3   9  23     3846.78     2216.76    907.34 o
  -2   9  23     2908.46     2843.57    742.52 o
  -1   9  23     2202.15     2377.79    724.86 o
   0   9  23     1267.82      647.45    695.86 o
   1   9  23     2731.45     2780.23    750.45 o
   2   9  23     2875.93     2668.73    747.74 o
   3   9  23     3794.47     3757.62    792.41 o
   0   0  24      226.01      265.20    618.66 o
   0   1  24       35.69      213.69    269.02 o
   1   1  24      261.96      204.79    287.02 o
  -1   2  24      465.99     1053.57    322.21 o
   0   2  24      360.66      546.61    280.67 o
   1   2  24      368.51      -63.49    315.85 o
   2   2  24        0.31      -31.38    317.47 o
  -2   3  24     1978.26     1653.47    354.23 o
  -1   3  24       75.77       49.90    326.40 o
   0   3  24     2217.92     2117.15    353.33 o
   1   3  24       94.35      128.11    324.81 o
   2   3  24     1528.79     1250.44    353.19 o
   3   3  24       95.11      -50.78    333.06 o
  -3   4  24     1011.58      916.50    364.77 o
  -2   4  24     3468.88     4019.55    398.97 o
  -1   4  24     1895.58     1885.05    367.03 o
   0   4  24       13.72      145.69    331.66 o
   1   4  24     1589.23     1742.49    361.81 o
   2   4  24     3042.18     3508.83    397.80 o
   3   4  24      958.05      632.61    368.90 o
   4   4  24      318.44      183.19    376.13 o
  -4   5  24     1144.24      979.23    477.50 o
  -3   5  24     3976.14     4551.14    492.47 o
  -2   5  24      354.98      293.97    394.16 o
  -1   5  24     3416.68     3950.92    440.62 o
   0   5  24     1080.38      859.02    394.84 o
   1   5  24     3263.04     3532.89    435.66 o
   2   5  24      221.04      -99.06    383.22 o
   3   5  24     3648.32     4421.64    472.58 o
   4   5  24      980.99      854.03    458.96 o
   5   5  24       31.91     -395.12    544.77 o
  -5   6  24      650.60      769.48    520.24 o
  -4   6  24     6633.99     6778.85    517.26 o
  -3   6  24     1550.76     1287.66    421.11 o
  -2   6  24     3531.46     3118.47    509.23 o
  -1   6  24       81.64     -275.78    453.03 o
   0   6  24      133.33     -255.16    424.83 o
   1   6  24       87.56      233.66    442.51 o
   2   6  24     3615.62     3435.52    499.87 o
   3   6  24     1568.68     1628.26    435.38 o
   4   6  24     6462.04     6732.12    591.57 o
   5   6  24      792.36      693.41    515.94 o
   6   6  24       37.22     -227.71    541.50 o
  -5   7  24     2502.98     3259.06    591.75 o
  -4   7  24     1666.29     1833.27    527.71 o
  -3   7  24     5503.09     5694.08    510.62 o
  -2   7  24       35.14     -411.20    411.20 o
  -1   7  24     3057.34     3419.84    459.15 o
   0   7  24     1032.54      791.75    418.91 o
   1   7  24     2669.76     2879.76    493.41 o
   2   7  24       35.48      149.50    493.83 o
   3   7  24     5659.24     5949.33    665.89 o
   4   7  24     1877.51     2118.20    624.38 o
   5   7  24     2232.80     2140.83    635.82 o
  -4   8  24     3133.21     3315.04    686.07 o
  -3   8  24      368.73      -62.03    510.06 o
  -2   8  24     1023.84     1073.08    510.35 o
  -1   8  24     3937.38     4443.20    557.52 o
   0   8  24        0.59     -526.75    526.75 o
   1   8  24     3652.34     3609.41    612.37 o
   2   8  24     1061.56     1146.08    576.10 o
   3   8  24      435.47      -46.64    617.84 o
   4   8  24     3449.61     3378.48    688.93 o
  -1   9  24      422.47     -171.75    800.05 o
   0   9  24     7780.21     7703.14    862.66 o
   1   9  24      319.33      261.95    749.63 o
   0   1  25     1382.94     1548.05    341.81 o
   1   1  25     1773.24     1757.05    356.44 o
  -1   2  25     2133.20     2556.60    370.16 o
   0   2  25    10124.64    10840.55    471.76 o
   1   2  25     2177.65     2071.59    367.92 o
   2   2  25     5934.43     5906.68    423.67 o
  -2   3  25     1714.09     1799.21    374.68 o
  -1   3  25     6774.14     6523.63    440.06 o
   0   3  25     3289.77     3415.67    381.99 o
   1   3  25     6372.23     6922.71    444.13 o
   2   3  25     2076.95     2125.67    386.81 o
   3   3  25      709.73     1081.40    367.33 o
  -3   4  25     4085.72     4442.91    442.06 o
  -2   4  25      515.00      619.59    391.34 o
  -1   4  25     4957.42     5392.42    434.78 o
   0   4  25      947.34      686.61    364.52 o
   1   4  25     5197.33     5620.81    437.47 o
   2   4  25      518.31      797.58    386.09 o
   3   4  25     3691.94     3904.18    446.32 o
   4   4  25      994.66      903.37    405.95 o
  -4   5  25     4415.31     4846.79    624.67 o
  -3   5  25     1537.48     1576.17    465.19 o
  -2   5  25     1553.41     1823.51    446.59 o
  -1   5  25      490.21      165.28    400.20 o
   0   5  25     1388.18     1460.87    455.35 o
   1   5  25      931.53      640.39    411.96 o
   2   5  25     1468.28     1801.61    430.79 o
   3   5  25     1452.82     1478.19    455.35 o
   4   5  25     4300.40     5052.36    554.39 o
   5   5  25      427.73      -14.64    556.64 o
  -5   6  25     2294.70     1594.80    564.56 o
  -4   6  25      232.29      204.64    452.92 o
  -3   6  25     2345.04     2855.55    461.97 o
  -2   6  25     5821.59     6490.31    575.09 o
  -1   6  25     1046.27      851.30    486.12 o
   0   6  25     2529.94     2673.77    502.57 o
   1   6  25      688.73      517.72    480.85 o
   2   6  25     5856.67     4953.91    570.04 o
   3   6  25     2968.57     2578.59    464.35 o
   4   6  25      540.43      352.15    520.85 o
   5   6  25     1681.37     1847.86    556.29 o
   6   6  25     3414.81     3566.38    638.17 o
  -4   7  25      441.71      590.52    533.62 o
  -3   7  25     2572.73     2590.56    501.14 o
  -2   7  25      182.92      486.47    440.69 o
  -1   7  25     6281.51     6864.93    525.94 o
   0   7  25      308.70     -115.42    431.99 o
   1   7  25     6736.43     7417.58    574.11 o
   2   7  25      115.93     -187.02    517.83 o
   3   7  25     2327.60     2739.36    659.68 o
   4   7  25      462.80     1223.84    612.16 o
  -3   8  25     1310.43     2947.18   1508.37 o
  -2   8  25     4300.82     4626.69    677.50 o
  -1   8  25      797.98     1018.98    533.76 o
   0   8  25     5535.89     6421.44    661.49 o
   1   8  25      941.35      763.98    590.33 o
   2   8  25     4305.97     5190.38    665.60 o
   0   1  26    13042.86    13364.10    545.54 o
   1   1  26     1497.87     1351.52    377.33 o
  -1   2  26     4211.31     4626.27    413.95 o
   0   2  26       14.93      329.23    344.06 o
   1   2  26     3379.59     3906.01    405.04 o
   2   2  26    16592.70    16453.65    603.62 o
  -2   3  26      263.22      266.69    370.15 o
  -1   3  26     6295.71     6848.56    454.31 o
   0   3  26      403.08      220.88    355.51 o
   1   3  26     7034.93     7441.90    457.64 o
   2   3  26      321.04      286.90    365.19 o
   3   3  26    28868.87    27204.51    708.89 o
  -3   4  26      495.78      391.02    406.03 o
  -2   4  26    10876.58    11453.50    535.20 o
  -1   4  26     4034.10     4437.38    439.53 o
   0   4  26      747.19      805.63    387.32 o
   1   4  26     3992.58     4617.88    445.58 o
   2   4  26    10545.25    11336.85    653.69 o
   3   4  26      331.03      296.89    403.93 o
   4   4  26     4275.01     4552.63    477.95 o
  -4   5  26     2318.53     2224.27    551.97 o
  -3   5  26     2690.94     2773.61    539.81 o
  -2   5  26     2809.17     2613.98    485.80 o
  -1   5  26     1296.00     1855.70    455.45 o
   0   5  26     7223.52     7230.63    517.17 o
   1   5  26     1093.40      972.32    437.77 o
   2   5  26     2612.62     2646.19    480.69 o
   3   5  26     3242.35     3395.22    500.88 o
   4   5  26     2511.56     2453.82    552.37 o
   5   5  26       19.17     -261.32    598.65 o
  -5   6  26     6379.29     6878.44    676.12 o
  -4   6  26      219.10       20.88    478.14 o
  -3   6  26      276.01      261.13    453.64 o
  -2   6  26      180.83       86.81    550.52 o
  -1   6  26     9589.18     9749.37    659.67 o
   0   6  26      522.82      616.46    499.13 o
   1   6  26     9963.01    10593.58    655.95 o
   2   6  26      118.71     -461.86    510.69 o
   3   6  26      128.57      269.20    490.92 o
   4   6  26      213.81     -216.25    522.34 o
   5   6  26     6687.07     6583.49    679.24 o
  -3   7  26     4719.73     5644.16    557.20 o
  -2   7  26     1100.79     1551.77    486.52 o
  -1   7  26      302.94      283.67    457.29 o
   0   7  26     7340.39     7480.25    553.96 o
   1   7  26      446.46      318.96    512.18 o
   2   7  26     1113.32     1735.42    584.96 o
   3   7  26     4701.26     5062.38    712.49 o
   0   1  27     2463.03     2302.97    399.57 o
   1   1  27     6863.95     7105.72    472.39 o
  -1   2  27     6990.11     7865.49    483.17 o
   0   2  27    12317.89    13159.80    547.78 o
   1   2  27     6842.97     7661.16    484.28 o
   2   2  27     8897.60     9548.50    515.49 o
  -2   3  27     3177.72     3338.26    440.69 o
  -1   3  27    10668.98    10424.27    528.00 o
   0   3  27    11669.75    12516.75    552.86 o
   1   3  27    10545.33    11632.37    540.76 o
   2   3  27     3393.41     3784.72    445.26 o
   3   3  27       93.21      217.53    419.99 o
  -3   4  27     3007.09     3551.38    474.24 o
  -2   4  27     3390.72     4301.90    476.31 o
  -1   4  27     3964.28     3534.93    460.46 o
   0   4  27     7367.75     8208.43    518.00 o
   1   4  27     3676.65     4116.20    473.23 o
   2   4  27     3506.76     4410.29    476.74 o
   3   4  27     2929.33     2668.06    472.11 o
   4   4  27     4289.68     4752.74    510.62 o
  -4   5  27     3112.59     3301.83    603.89 o
  -3   5  27     4993.08     5872.59    621.22 o
  -2   5  27     4396.92     5051.39    534.78 o
  -1   5  27     2174.53     1971.00    477.33 o
   0   5  27      711.08      264.23    447.50 o
   1   5  27     2303.75     1792.66    481.88 o
   2   5  27     4795.07     5184.23    537.57 o
   3   5  27     5455.73     5775.12    568.03 o
   4   5  27     2964.46     2701.14    588.16 o
   5   5  27     2619.36     2766.43    691.33 o
  -3   6  27     5978.82     6464.59    561.11 o
  -2   6  27     7051.23     7179.17    662.68 o
  -1   6  27     1569.05     1956.00    572.08 o
   0   6  27        8.12     -299.60    517.66 o
   1   6  27     1473.70     1386.86    580.06 o
   2   6  27     6600.24     6766.43    654.91 o
   3   6  27     5638.86     6300.22    605.36 o
  -1   7  27     4923.20     5212.16    555.24 o
   0   7  27     2303.73     2982.18    574.39 o
   1   7  27     4840.33     5162.06    607.72 o
   0   0  28    16827.48    16282.28   1268.47 o
   0   1  28        0.62       80.78    380.85 o
   1   1  28    11936.37    11640.62    540.82 o
  -1   2  28     2572.93     3549.18    446.65 o
   0   2  28     5345.72     6162.39    483.25 o
   1   2  28     2589.97     3235.23    444.89 o
   2   2  28     1020.37     1220.37    435.20 o
  -2   3  28    16303.38    17102.89    689.62 o
  -1   3  28      196.11      709.30    411.73 o
   0   3  28       25.33      117.89    404.58 o
   1   3  28      171.10      343.43    399.82 o
   2   3  28    17312.60    18148.15    710.07 o
   3   3  28       30.67      -75.55    444.00 o
  -3   4  28     6909.36     7317.07    567.80 o
  -2   4  28     2703.27     2727.98    478.44 o
  -1   4  28     1502.37     2167.50    453.94 o
   0   4  28     3248.99     2795.68    466.05 o
   1   4  28     1551.55     1556.97    446.39 o
   2   4  28     2829.32     3173.91    495.44 o
   3   4  28     7433.72     8413.50    568.75 o
   4   4  28      783.59      372.70    486.06 o
  -3   5  28      853.98     1242.67    569.00 o
  -2   5  28     2111.11     2270.04    575.61 o
  -1   5  28     7550.91     8385.47    604.93 o
   0   5  28        9.61     -300.30    465.49 o
   1   5  28     7490.02     8610.39    602.27 o
   2   5  28     2056.51     2066.90    524.24 o
   3   5  28      902.65     1010.04    521.98 o
  -1   6  28      420.14     -258.91    566.15 o
   0   6  28    10193.56    11853.72    721.86 o
   1   6  28      392.48      105.55    563.12 o
   0   1  29      998.23     1302.35    415.16 o
   1   1  29       94.85     -124.70    395.58 o
  -1   2  29     5749.25     6514.57    514.62 o
   0   2  29     1146.94     1285.67    438.97 o
   1   2  29     5223.58     5354.97    489.44 o
   2   2  29      654.29      878.74    451.50 o
  -2   3  29     1981.58     1999.10    474.31 o
  -1   3  29     2828.87     3285.39    474.73 o
   0   3  29     3547.56     3720.74    495.43 o
   1   3  29     3138.86     3060.72    474.17 o
   2   3  29     1771.57     1636.09    478.11 o
   3   3  29     1826.28     1304.00    482.55 o
  -3   4  29      374.34      634.98    495.66 o
  -2   4  29     2245.18     2647.18    500.65 o
  -1   4  29     1017.26      566.26    463.70 o
   0   4  29     2372.15     2411.89    487.50 o
   1   4  29     1203.33     1407.57    484.47 o
   2   4  29     2653.18     2502.89    501.15 o
   3   4  29      264.33       19.61    506.27 o
  -1   5  29     2367.19     3019.28    625.59 o
   0   5  29       17.88     -140.59    502.40 o
   1   5  29     1786.60     1963.23    552.79 o
   0   1  30     1329.60     1414.92    447.77 o
   1   1  30        2.77     -428.35    428.35 o
  -1   2  30      478.23       69.87    453.72 o
   0   2  30       19.03     -379.87    437.75 o
   1   2  30      522.19      636.76    460.19 o
   2   2  30      500.20      781.32    464.32 o
  -2   3  30      150.39      110.77    495.55 o
  -1   3  30     1284.33      925.10    494.48 o
   0   3  30       57.84     -148.12    460.39 o
   1   3  30      875.10      566.34    475.25 o
   2   3  30      107.85      161.01    472.13 o
   0   1  31      472.72      632.49    475.68 o
   1   1  31      157.84      443.99    474.69 o
 
